# Supplementary material for: 1HNMR-Based metabolomic profiling method to develop plasma biomarkers for sensitivity to chronic heat stress in growing pigs
Source: PLoS One. 2017 Nov 27;12(11):e0188469. doi: 10.1371/journal.pone.0188469 (PMC5703499; doi:10.1371/journal.pone.0188469)
Supplement: S1 Data File — (XLSX) [file pone.0188469.s001.xlsx]

## Sheet: Phenotypes
Animal	ADFI	FCR	SEXE	ADG	BW	RT	ST	ABFT	Father	Climate
FR971DU201330113	1.05	0.225	3	880	98	39.3	36	14.5	F1038	TROP
FR971DU201330125	1.07	0.48	3	870	100	39.8	35.8	14.5	F1103	TROP
FR971DU201330962	1.07	0.655	3	810	88	39.2	35.4	15.5	F1048	TROP
FR971DU201330114	1.04	0.794	3	690	80	39.3	36	12.7	F1038	TROP
FR971DU201330147	1.04	0.853	1	720	84	39.5	35.6	11.8	F0992	TROP
FR971DU201330194	1.07	0.866	3	740	83	39.4	36.1	12.7	F1000	TROP
FR971DU201331019	1.05	1.98	3	380	46	40.1	35.7	12	F1115	TROP
FR971DU201330959	1.04	1.2	3	680	76	39.1	34.9	17	F1048	TROP
FR971DU201330109	1.45	1.23	1	680	79	39.9	37	12.5	F1089	TROP
FR971DU201330940	1.11	1.12	1	810	89	38.8	36.1	17.8	F0979	TROP
FR971DU201330985	1.04	1.15	3	800	88	39.1	34.9	14.3	F1123	TROP
FR971DU201331029	1.04	1.84	1	500	55	39.8	35.4	10	F1115	TROP
FR971DU201330140	1.07	1.11	3	830	85	39.6	35.3	15	F0992	TROP
FR971DW201430545	1.04	1.42	1	660	70	38.9	35.4	16	F1123	TROP
FR971DU201330965	1.07	1.64	3	580	65	39.3	34.5	11.5	F1048	TROP
FR971DU201330193	1.05	2.16	1	450	47	39.6	36.6	11.3	F1123	TROP
FR971DU201330185	1.04	1.41	3	690	79	39.3	36.5	13.8	F1123	TROP
FR971DU201330735	1.08	1.28	1	760	88	39.2	35.3	13.3	F1103	TROP
FR971DU201330136	1.11	1.26	3	790	90	39.3	35.9	14.3	F0992	TROP
FR971DU201331022	1.08	1.33	3	750	80	39.6	35.3	18.8	F1115	TROP
FR971DU201331035	1.11	1.33	3	750	82	39.5	35.7	18.8	F1089	TROP
FR971DU201330698	1.03	1.49	1	690	77	39.4	35.8	13.2	F1000	TROP
FR971DU201330724	1.04	2.14	1	490	53	39.7	34.9	12	F1048	TROP
FR971DU201330097	1.04	1.29	3	810	98	39.3	36.5	13.3	F1089	TROP
FR971DU201330725	1.04	1.95	1	530	59	39.2	34.9	10.5	F1048	TROP
FR971DU201330130	1.05	1.24	1	850	90	39.6	33.8	14.3	F1103	TROP
FR971DU201330120	1.05	1.27	3	830	99	39.5	36.6	14.2	F1103	TROP
FR971DW201430516	1.05	1.96	3	540	63	39.6	35.9	14.3	F1000	TROP
FR17MAG201313983	1.07	1.7	3	630	90	39.2	31.4	12.7	F1089	TEMP
FR971DW201430095	1.08	1.91	1	570	68	39.3	35.4	13.7	F1048	TROP
FR971DU201330936	1.09	1.42	3	770	82	39.4	34.4	22.3	F0979	TROP
FR971DU201330135	1.1	1.36	3	810	100	39.4	35.1	13.7	F0992	TROP
FR971DU201331699	1.11	2.13	1	520	60	39.4	35	11.8	F1048	TROP
FR971DU201331521	1.11	1.6	1	690	82	39.9	35.7	15.5	F1048	TROP
FR971DU201330986	1.11	1.83	3	610	68	39.5	34.9	14.5	F1123	TROP
FR971DW201430512	1.12	1.7	3	660	79	39.4	35.1	13	F1000	TROP
FR971DU201330740	1.14	1.93	1	590	67	39.5	36.5	9.5	F1103	TROP
FR971DU201330104	1.15	1.58	3	720	86	39.2	36.3	13.5	F1089	TROP
FR971DU201331135	1.15	1.9	1	600	66	39.6	35.9	12.2	F1103	TROP
FR971DU201330686	1.17	1.77	1	660	75	39.4	35.2	11.2	F1089	TROP
FR971DU201330103	1.17	1.28	3	910	99	39.7	36.8	13.5	F1089	TROP
FR971DU201330358	1.17	1.74	3	670	75	39.1	34.9	13.2	F1038	TROP
FR17MAG201313923	1.17	1.53	1	770	90	38.7	35	20	F1115	TEMP
FR971DU201330723	1.21	2.37	1	510	60	39.3	35.2	11.3	F1048	TROP
FR971DU201330964	1.21	1.78	3	680	76	39.2	35.4	15.2	F1048	TROP
FR971DU201330334	1.22	1.84	1	660	68	39.4	35.1	11.2	F1048	TROP
FR17MAG201411365	1.22	1.77	1	690	86	39.3	35.1	15.3	F1000	TEMP
FR971DU201330348	1.23	2.15	1	570	63	39.4	35.1	10.7	F1074	TROP
FR17MAG201315548	1.24	1.8	1	690	86	38.7	33.8	11.7	F1103	TEMP
FR971DU201330198	1.24	2.16	3	570	61	39.6	36.2	13.3	F1000	TROP
FR971DU201331044	1.24	1.78	1	700	80	38.8	36.3	11.7	F1089	TROP
FR971DU201330933	1.24	1.73	3	720	83	39.1	34.8	16.8	F0979	TROP
FR971DU201331005	1.24	1.35	3	920	100	38.7	33.8	15	F1000	TROP
FR971DU201330121	1.25	1.47	3	850	100	39.4	35.7	18.2	F1103	TROP
FR971DU201331727	1.25	2.2	1	570	64	39.4	35.9	12.3	F1074	TROP
FR971DU201331600	1.25	1.83	1	680	75	39.4	36.5	14.5	F0992	TROP
FR17MAG201313935	1.25	1.86	1	670	87	39.2	34	17	F1048	TEMP
FR971DU201331031	1.25	1.8	1	700	77	39.7	36	12.8	F1115	TROP
FR17MAG201411337	1.26	1.64	1	760	92	39.6	34.3	15	F1115	TEMP
FR971DW201430528	1.26	1.57	1	810	92	39.6	35.8	13.8	F1000	TROP
FR971DU201330205	1.27	1.93	1	660	76	39.2	35.1	13	F1000	TROP
FR971DU201330966	1.28	2.2	1	580	66	39.8	35.8	11.3	F1048	TROP
FR971DU201330362	1.28	1.92	1	670	74	39	35.3	11	F1038	TROP
FR971DU201330737	1.29	1.81	1	710	78	39.4	34.7	15	F1103	TROP
FR971DU201330960	1.31	1.86	3	710	81	39.4	34.9	15.8	F1048	TROP
FR971DU201331595	1.32	1.78	1	740	84	39.2	36.2	20	F0992	TROP
FR971DU201330314	1.32	1.8	3	730	85	39.9	35.4	16.2	F0979	TROP
FR971DU201330510	1.32	2.95	3	690	76	39.5	37	16	F1074	TROP
FR971DU201330353	1.32	1.96	3	680	77	39.8	35.5	11.8	F1038	TROP
FR971DU201330732	1.32	2	3	660	73	39.5	36.3	12.8	F1103	TROP
FR971DW201430537	1.32	1.68	1	790	94	39.6	35.8	18.7	F0979	TROP
FR17MAG201316144	1.32	2.18	1	610	89	39	35.1	14	F1000	TEMP
FR971DW201430568	1.33	1.53	1	870	93	39.4	35	15.2	F1115	TROP
FR971DU201330363	1.33	2.51	1	530	62	39.1	34.9	9.83	F1038	TROP
FR17MAG201311642	1.34	1.73	3	770	97	40	34.1	19.7	F1048	TEMP
FR971DU201331588	1.34	1.77	1	750	86	39.1	35.9	14	F1038	TROP
FR971DU201330197	1.34	2.06	3	650	71	39.1	35.4	12.5	F1000	TROP
FR17MAG201313851	1.34	1.66	3	810	110	39.6	34	21	F0992	TEMP
FR971DU201330347	1.34	2.71	3	500	51	39.8	34.7	9.5	F1074	TROP
FR971DU201330994	1.35	2.14	1	630	70	39.4	35.8	11.8	F1123	TROP
FR17MAG201315218	1.35	2.48	3	540	74	39.8	35	14.7	F1048	TEMP
FR971DU201330696	1.35	1.81	1	750	81	38.9	36	16.7	F1000	TROP
FR971DU201330508	1.35	3.74	3	620	65	39.5	36.7	12.7	F1074	TROP
FR971DU201330695	1.35	1.87	1	720	80	38.8	35.1	19.2	F1000	TROP
FR971DU201330462	1.35	3.96	3	560	63	39	35.4	15.2	F1103	TROP
FR971DU201331167	1.36	2.05	3	660	73	39.1	34.8	12.3	F1089	TROP
FR17MAG201313843	1.36	2	1	680	94	39	33.2	20	F0992	TEMP
FR971DU201331769	1.36	1.65	3	820	92	39.1	35	14	F1000	TROP
FR17MAG201313963	1.36	1.76	1	770	100	39.3	34.4	14.3	F1123	TEMP
FR971DU201330341	1.36	1.92	3	710	82	39.6	35.3	16.2	F1074	TROP
FR971DU201331036	1.36	1.68	3	810	92	39.3	35.5	15.7	F1089	TROP
FR971DW201430557	1.37	1.88	1	730	86	39.7	35.6	19.2	F1074	TROP
FR971DU201330755	1.37	2.07	1	660	71	39.1	36.6	12.8	F0979	TROP
FR971DU201330323	1.37	1.86	3	740	85	39.5	35.2	12	F1048	TROP
FR971DU201330359	1.38	2.05	1	670	74	39.1	35	11.8	F1038	TROP
FR971DU201331580	1.38	1.88	3	730	85	39.6	36.2	11	F1038	TROP
FR971DU201330342	1.38	2.26	3	610	71	40.2	35.3	10.3	F1074	TROP
FR971DW201430301	1.38	2.13	1	650	75	40	37.1	13	F1074	TROP
FR971DU201330324	1.38	2.54	3	540	59	39.6	34.3	11.3	F1048	TROP
FR17MAG201410732	1.38	1.79	3	770	87	39.1	35.9	20.3	F1103	TEMP
FR17MAG201313932	1.38	2.56	1	540	78	38.7	34.1	17.3	F1048	TEMP
FR971DU201331781	1.38	1.99	3	690	75	39.3	36.1	13.8	F1038	TROP
FR971DU201330202	1.38	2.33	1	590	64	39.1	35.3	11	F1000	TROP
FR971DU201331018	1.38	2.08	3	660	73	39.4	35.3	15.3	F1115	TROP
FR971DU201330337	1.38	2.58	1	540	54	39.2	35.3	8.83	F1048	TROP
FR971DU201331551	1.39	1.98	1	700	83	39.7	36.5	14	F1123	TROP
FR971DW201430093	1.39	2.23	1	620	74	39.9	36.1	14.8	F1048	TROP
FR971DU201331037	1.4	1.67	3	840	97	39	34.7	15.5	F1089	TROP
FR17MAG201311736	1.4	2	3	700	90	39.1	32.8	15.3	F1115	TEMP
FR971DU201330332	1.4	2.16	1	650	78	39.6	34.7	13	F1048	TROP
FR971DU201330713	1.4	2.37	3	590	70	39.6	36.7	12.7	F1048	TROP
FR971DU201331133	1.41	2.23	1	630	76	38.8	35	11	F1103	TROP
FR971DU201330672	1.41	1.91	1	740	82	38.9	35.3	12.7	F1115	TROP
FR17MAG201316146	1.41	1.72	3	820	110	39	35.8	17.3	F1000	TEMP
FR971DW201430359	1.42	2.08	1	680	71	39.7	37.6	13	F1103	TROP
FR971DU201330333	1.42	2.19	1	650	69	39.5	33.9	13.2	F1048	TROP
FR971DU201330368	1.42	1.74	1	820	92	39.3	34.9	13.3	F0992	TROP
FR971DW201430509	1.42	1.81	3	780	83	39.7	36.3	15.5	F1000	TROP
FR971DW201430589	1.42	2.16	1	660	78	40.2	36.8	13.3	F0992	TROP
FR971DU201330751	1.43	2.02	1	710	79	39	35.2	16.3	F0979	TROP
FR971DU201331701	1.43	2.61	1	550	67	39	35.7	12.2	F1048	TROP
FR17MAG201314650	1.43	1.99	1	720	89	38.7	34.2	13.3	F1038	TEMP
FR971DU201330112	1.45	2.35	1	620	72	39.7	35.5	10.2	F1089	TROP
FR971DU201331174	1.45	2.29	1	630	78	39.1	35.5	12.2	F1089	TROP
FR971DU201331574	1.45	2.92	1	500	56	39.5	35.9	11	F1000	TROP
FR971DU201331015	1.45	2.06	1	700	75	39.3	35.7	11.8	F1000	TROP
FR971DW201430134	1.45	1.9	1	760	80	39.4	36.5	13.8	F1103	TROP
FR971DU201330196	1.45	1.77	3	550	78	40.1	36.2	12.7	F1000	TROP
FR17MAG201316145	1.45	1.63	1	890	110	39.3	35.5	18	F1000	TEMP
FR971DU201330115	1.46	2.05	1	710	85	39.1	36.6	11.3	F1038	TROP
FR17MAG201313975	1.46	2	1	730	99	39.5	35.2	16	F1089	TEMP
FR971DU201330351	1.46	2.23	1	660	71	39.4	34.3	13.2	F1074	TROP
FR971DU201330999	1.47	2.44	1	600	63	39.4	35.1	12.8	F1123	TROP
FR971DU201331527	1.47	2.61	1	560	66	39.2	35.5	18.7	F1048	TROP
FR971DU201330206	1.48	2.19	1	670	77	39.2	36.2	12.2	F1000	TROP
FR971DW201430591	1.48	1.72	3	860	91	39.9	37	14.3	F1038	TROP
FR971DU201331531	1.48	1.81	3	820	92	39.7	35.8	15.2	F1089	TROP
FR971DU201331592	1.48	1.96	3	760	83	39	35	18.8	F0992	TROP
FR971DW201430131	1.48	2.61	3	570	60	39.4	36.5	11	F1103	TROP
FR971DU201331021	1.48	2.16	3	690	75	38.9	34.9	18.3	F1115	TROP
FR971DU201330708	1.49	2.22	1	670	75	39.4	35.4	11	F1123	TROP
FR971DU201331039	1.49	1.87	3	800	87	39.1	34.6	17.3	F1089	TROP
FR971DU201331500	1.49	1.72	3	860	110	39.5	36.2	22	F1115	TROP
FR971DU201330687	1.49	1.86	1	800	84	40.1	36.7	13.8	F1089	TROP
FR971DW201430381	1.5	2.13	1	700	78	39.5	36.4	16.8	F0979	TROP
FR971DU201330934	1.5	1.93	3	780	90	39.8	36.5	13.3	F0979	TROP
FR971DU201331563	1.5	2.44	1	610	72	39.5	35.7	14.3	F1103	TROP
FR17MAG201411294	1.5	2.38	1	630	85	39.1	34.2	20	F1048	TEMP
FR17MAG201314490	1.5	2.3	1	650	81	39.3	34	21.7	F1115	TEMP
FR971DU201331375	1.5	2.12	1	710	78	40.1	35.9	15.8	F1115	TROP
FR971DW201430309	1.5	1.96	3	770	78	39.9	37.5	16.5	F1089	TROP
FR971DU201330372	1.51	1.93	1	780	83	39.2	35.1	11.3	F0992	TROP
FR971DW201430323	1.51	2.33	1	650	66	39.4	36.4	12.2	F1089	TROP
FR971DU201331766	1.51	2.66	3	570	70	39.5	35.7	16.2	F1000	TROP
FR971DU201331585	1.51	2.35	1	640	76	39.4	35.4	10.7	F1038	TROP
FR17MAG201315301	1.51	2.35	1	640	79	38.8	34.8	14	F0979	TEMP
FR17MAG201312479	1.52	1.96	1	770	93	39.1	34.1	17.3	F1038	TEMP
FR971DW201430308	1.52	1.92	3	790	85	39.6	36.6	16.5	F1089	TROP
FR971DU201331038	1.52	1.88	3	810	92	39.4	35	16.2	F1089	TROP
FR971DU201331047	1.52	1.76	1	860	95	39.2	35.8	13.7	F1089	TROP
FR17MAG201310901	1.52	2.41	3	630	93	38.6	33.3	18.7	F1074	TEMP
FR971DW201430299	1.53	2.24	1	680	76	39.7	37.4	14.3	F1074	TROP
FR971DU201330492	1.53	2.79	1	810	88	39.4	36	21.5	F1115	TROP
FR971DU201331126	1.53	2.22	1	690	78	39.2	35.1	11.2	F1123	TROP
FR971DW201430065	1.53	2.01	1	760	87	39.1	36	17	F1038	TROP
FR17MAG201315428	1.53	2.31	3	660	86	39.1	33.2	14.7	F1038	TEMP
FR971DU201330944	1.53	1.87	3	820	94	39.4	35.1	18.3	F1103	TROP
FR971DW201430383	1.53	2.2	1	700	76	39.3	36.2	15.7	F0979	TROP
FR971DU201330355	1.53	2.01	3	760	90	39.5	34.8	9.5	F1038	TROP
FR971DU201331776	1.53	2.49	1	620	74	39.8	35.2	10.3	F1000	TROP
FR971DU201330774	1.53	2.03	1	760	80	39.7	36.7	15.5	F1074	TROP
FR971DU201331589	1.54	2.41	1	640	73	39.3	35.7	13.5	F1038	TROP
FR971DW201430097	1.54	2.31	1	670	73	39.5	35.7	13.3	F1048	TROP
FR971DU201331550	1.54	2.11	1	730	87	40	37	12.3	F1123	TROP
FR971DW201430240	1.54	2.12	1	730	83	39.1	36.6	15.5	F1115	TROP
FR17MAG201313934	1.54	2.1	1	730	93	39.1	34.3	17.7	F1048	TEMP
FR971DU201330119	1.54	1.71	1	900	100	39.8	35.6	16	F1038	TROP
FR17MAG201410426	1.54	2.18	1	710	93	38.8	36.6	19.3	F1038	TEMP
FR971DU201331136	1.54	2.13	1	720	82	39	34.8	15.2	F1103	TROP
FR17MAG201314494	1.54	1.8	3	860	100	39.4	34.8	16	F1115	TEMP
FR971DW201430347	1.55	1.89	3	820	80	39.3	36.3	19.8	F1103	TROP
FR971DU201331788	1.55	3.98	1	390	52	39.3	36.8	11.8	F1038	TROP
FR17MAG201315426	1.55	2.14	1	720	81	38.9	34.8	13	F1038	TEMP
FR17MAG201313152	1.55	1.81	1	860	110	39.2	34.5	16	F1089	TEMP
FR17MAG201313964	1.55	2.4	1	650	91	39.2	32.2	18.7	F1123	TEMP
FR971DU201330466	1.55	3.36	3	710	78	39.5	36.5	14.2	F1103	TROP
FR971DW201430532	1.56	1.65	3	940	100	39.3	35.2	15.5	F0979	TROP
FR971DU201331303	1.56	2.26	1	690	80	39.6	35.7	12.3	F1103	TROP
FR971DW201430304	1.56	2	1	780	88	39.5	36.7	14.7	F1074	TROP
FR971DW201430541	1.56	2.02	3	770	90	39.3	35.5	17.7	F1123	TROP
FR971DU201331003	1.56	2.51	3	620	68	39.5	34.6	12.7	F1000	TROP
FR971DU201330319	1.56	2.03	1	770	88	39.2	34.1	15.3	F0979	TROP
FR971DU201330296	1.56	2.18	3	720	85	39.9	35.2	18.5	F1115	TROP
FR17MAG201313962	1.56	2.16	3	720	96	39.6	32.7	21.7	F1103	TEMP
FR971DU201331217	1.56	1.96	1	800	89	39.6	35.2	13.8	F0992	TROP
FR971DU201331697	1.56	2.35	3	670	72	39.3	35.4	15.7	F1048	TROP
FR971DU201331507	1.56	1.9	1	820	94	38.9	36.4	21	F1115	TROP
FR971DU201331357	1.57	1.93	1	810	90	39.2	35.4	15.5	F1000	TROP
FR17MAG201312480	1.57	2.12	1	740	88	39.2	34.9	19	F1038	TEMP
FR971DW201430526	1.57	1.92	1	820	93	39.5	35.2	16	F1000	TROP
FR971DU201330111	1.57	2.16	1	730	82	39.1	35.5	12.7	F1089	TROP
FR17MAG201316117	1.58	2	1	790	97	39.4	35	16	F1038	TEMP
FR17MAG201316150	1.58	1.72	3	920	120	39.3	34.4	20	F1000	TEMP
FR971DU201330110	1.58	2.19	1	720	83	39.2	35.9	14.5	F1089	TROP
FR971DW201430530	1.58	2.18	3	720	90	40	34.1	16.2	F0979	TROP
FR971DU201331353	1.58	2.32	1	680	74	39.2	35.9	14.7	F1000	TROP
FR971DU201331010	1.58	2.23	1	710	80	39.6	36	14.7	F1000	TROP
FR971DU201330357	1.59	1.94	3	820	90	39.7	35.5	16.3	F1038	TROP
FR971DU201330182	1.59	2.31	3	690	78	39.4	36.4	14.5	F1123	TROP
FR971DW201430089	1.59	2.4	3	660	72	39.2	35.2	14.5	F1048	TROP
FR971DU201331780	1.59	2.29	3	700	80	39.3	35.1	17.7	F1038	TROP
FR971DU201331533	1.6	1.88	3	850	96	39.5	35.9	17.7	F1089	TROP
FR971DU201330329	1.6	2.12	3	760	90	40.4	35.3	12.2	F1048	TROP
FR971DU201330340	1.6	2.27	3	700	82	39.7	33.2	12.3	F1074	TROP
FR971DW201430595	1.6	2.56	1	620	70	39.2	36.2	12.2	F1038	TROP
FR17MAG201310241	1.6	2.49	1	640	78	38.8	34.4	16.7	F0992	TEMP
FR971DU201331199	1.6	2.19	1	730	80	39	35.2	13.3	F1115	TROP
FR971DU201331544	1.6	2.08	3	770	93	39.2	35.1	15.5	F1123	TROP
FR971DW201430312	1.61	2.19	3	730	82	39.7	37	15.2	F1089	TROP
FR17MAG201411082	1.61	1.91	1	840	100	39.3	34.8	18.3	F1115	TEMP
FR971DU201331717	1.61	2.52	1	640	76	39.4	35.7	15.7	F0979	TROP
FR971DU201331048	1.61	2.05	1	790	92	39.8	35.9	14.7	F1089	TROP
FR971DU201331549	1.61	1.84	1	870	97	39.7	37	13.5	F1123	TROP
FR971DU201330328	1.61	2.3	3	700	74	39.4	35.2	14	F1048	TROP
FR971DW201430090	1.61	2.72	3	590	64	39.1	36.5	12.7	F1048	TROP
FR971DU201330313	1.62	2.04	3	790	94	40.1	35.1	21.2	F0979	TROP
FR971DW201430593	1.62	2.06	1	790	88	39.7	36.9	14.2	F1038	TROP
FR971DW201430345	1.62	2.04	3	790	79	39.4	35.6	17.7	F1103	TROP
FR971DU201331028	1.62	2.57	1	630	66	39.8	36.4	15.2	F1115	TROP
FR971DU201330773	1.62	2.11	1	770	88	39	34.7	13.5	F1074	TROP
FR971DU201331740	1.62	2.33	3	700	78	39.1	35.7	13.7	F1103	TROP
FR971DU201330503	1.62	3.25	3	750	83	39.9	36.5	16	F1074	TROP
FR17MAG201411102	1.62	1.94	1	840	110	39.3	34.5	17.7	F1103	TEMP
FR17MAG201313151	1.63	2.07	1	780	98	39.2	34.8	17.3	F1089	TEMP
FR971DU201331139	1.63	2.59	1	630	69	39.2	35	11.2	F1103	TROP
FR971DW201430293	1.63	2.21	3	740	88	39.5	35.9	19.8	F1074	TROP
FR971DU201331027	1.63	2.53	1	640	68	39.4	35.4	13.2	F1115	TROP
FR971DW201430124	1.63	2.04	1	800	90	39.5	36.3	15.3	F1089	TROP
FR17MAG201310958	1.63	2.33	1	700	94	39	34.1	16.7	F1038	TEMP
FR971DU201330674	1.63	2	1	820	86	39.4	35.4	16.3	F1115	TROP
FR17MAG201410517	1.64	2.31	1	710	92	39.5	36.2	22.7	F1048	TEMP
FR971DW201430300	1.64	2.24	1	730	82	39.3	36.2	15	F1074	TROP
FR971DU201331548	1.64	1.9	3	860	100	39.4	35	14.5	F1123	TROP
FR17MAG201316128	1.64	2.22	1	740	97	39.3	36.2	15.3	F0992	TEMP
FR971DU201331526	1.64	2.37	1	690	79	39.5	36.1	15.2	F1048	TROP
FR17MAG201411085	1.65	2.18	1	760	95	39.2	34	20.3	F1115	TEMP
FR17MAG201313867	1.65	2.17	1	760	99	39.6	34.3	16.7	F1089	TEMP
FR17MAG201313871	1.65	2.39	1	690	84	40	33.8	14.7	F1089	TEMP
FR17MAG201313953	1.65	2.01	1	820	110	39.1	32.1	23.3	F1103	TEMP
FR971DU201331767	1.65	2.47	3	670	76	39.1	35.8	14	F1000	TROP
FR17MAG201313213	1.65	1.61	1	1000	110	39.4	33.9	18.3	F1115	TEMP
FR971DW201430050	1.65	2.67	3	620	69	39.6	36	12.3	F1038	TROP
FR17MAG201312482	1.65	2.15	1	770	89	40.1	35.2	13	F1038	TEMP
FR971DW201430511	1.66	1.85	3	890	97	39.4	35.8	17	F1000	TROP
FR971DU201330733	1.66	2.45	3	680	76	39.3	36	13.8	F1103	TROP
FR971DU201331034	1.66	2.39	1	700	73	38.8	34.6	16.3	F1115	TROP
FR17MAG201313128	1.66	2.2	1	760	100	39.3	33.1	17.7	F0979	TEMP
FR17MAG201410513	1.66	2.59	1	640	87	39.8	35	19	F1048	TEMP
FR971DU201331694	1.67	2.39	3	700	76	39.2	35.3	13	F1048	TROP
FR971DU201331587	1.67	2.2	1	760	89	39.2	35.9	14.5	F1038	TROP
FR17MAG201313927	1.67	2.3	3	730	95	38.9	32.1	25.7	F1115	TEMP
FR971DU201330935	1.67	2.27	3	740	86	39.1	34.7	17.7	F0979	TROP
FR971DU201330367	1.67	2.58	3	650	79	39.7	35.1	14	F0992	TROP
FR971DU201330949	1.68	2.15	3	780	90	39.1	34.6	21.3	F1103	TROP
FR17MAG201316121	1.68	1.75	3	960	120	39.1	35.4	18	F1038	TEMP
FR17MAG201312481	1.68	2.07	1	810	95	39.1	34.1	18	F1038	TEMP
FR971DU201331198	1.68	2.5	1	670	75	39	35.5	14.2	F1115	TROP
FR971DU201330146	1.68	2.41	1	700	82	39.4	36.5	14.3	F0992	TROP
FR971DU201331160	1.68	2.43	1	690	74	39.3	35.7	14.5	F1000	TROP
FR971DU201330371	1.69	2.16	1	780	89	39.6	35.2	13.3	F0992	TROP
FR971DU201330775	1.69	2.41	1	700	82	39.4	35.4	16.8	F1074	TROP
FR971DU201331385	1.69	2.17	1	780	86	38.8	34	14.7	F1038	TROP
FR971DW201430540	1.69	2.24	3	760	91	39.5	35.6	16.5	F1123	TROP
FR17MAG201313913	1.69	2.04	1	830	110	39.3	33.8	18	F1074	TEMP
FR971DW201430549	1.7	2.07	3	820	96	40	36.5	19.3	F1074	TROP
FR17MAG201313160	1.7	2.08	3	810	98	39.8	34.9	18.3	F1089	TEMP
FR971DW201430574	1.7	2.09	3	810	91	39.6	36	17.3	F0992	TROP
FR971DU201331726	1.7	2.29	1	740	83	39.5	36.4	13.5	F1074	TROP
FR971DW201430044	1.7	2.11	1	800	86	39.4	35.6	15.7	F0979	TROP
FR17MAG201411295	1.7	2.16	1	790	100	38.9	35.4	15.3	F1048	TEMP
FR971DU201331567	1.7	2.09	3	810	92	39.1	34.8	15.8	F1000	TROP
FR971DW201430547	1.7	2.52	1	670	76	39.2	36.1	13	F1123	TROP
FR17MAG201411353	1.7	2.08	3	820	95	39.3	35.4	27.7	F1115	TEMP
FR17MAG201313130	1.71	2.11	1	810	100	39.4	32.9	14.7	F0979	TEMP
FR971DU201330352	1.71	2.02	3	850	90	39.1	35	13.8	F1038	TROP
FR971DW201430239	1.71	2.28	3	750	77	39.7	37.7	14.7	F1115	TROP
FR971DU201331571	1.71	2.07	1	820	94	39.4	36.5	13.7	F1000	TROP
FR971DU201330321	1.71	2.6	1	660	79	39.3	33.9	14.2	F0979	TROP
FR17MAG201411300	1.71	2.35	3	730	97	39.4	35.3	22.3	F1048	TEMP
FR971DU201331046	1.71	2.28	1	750	88	39.4	35.5	12.5	F1089	TROP
FR971DU201331775	1.71	2.5	1	680	79	39.1	35.8	13.3	F1000	TROP
FR971DW201430515	1.71	2.16	3	790	93	39.7	35.4	18.5	F1000	TROP
FR17MAG201314565	1.71	2.12	3	810	96	38.8	34.8	17	F1103	TEMP
FR17MAG201411364	1.71	2.14	1	800	96	39.4	35.1	20.7	F1000	TEMP
FR17MAG201315280	1.72	2.49	1	690	96	39.1	34	21	F1074	TEMP
FR971DU201330465	1.72	3.94	3	650	74	39.6	36	16	F1103	TROP
FR971DU201330192	1.72	2.37	1	730	83	39.2	35.5	14.5	F1123	TROP
FR971DW201430272	1.72	2.54	1	680	72	39.4	35.3	14.7	F0992	TROP
FR971DU201330297	1.72	2.24	3	770	88	40.1	35.4	15.7	F1115	TROP
FR971DU201330116	1.72	2.18	1	790	90	39.5	36.9	12.3	F1038	TROP
FR971DU201331149	1.73	2.57	1	670	78	39.3	34	15.7	F0979	TROP
FR971DU201331204	1.73	2.03	1	850	91	39.2	34.9	13.8	F1115	TROP
FR17MAG201310891	1.73	2.25	1	770	100	38.8	34.5	19.3	F1074	TEMP
FR971DU201331173	1.73	2.42	1	710	80	39	35.8	12.3	F1089	TROP
FR971DW201430576	1.73	2.13	3	810	90	39.7	36.1	14.8	F0992	TROP
FR971DW201430276	1.73	2.09	3	830	93	39.9	37.3	21.2	F1123	TROP
FR971DU201330117	1.73	2.33	1	740	89	39.1	35.8	13.5	F1038	TROP
FR17MAG201310878	1.73	2.46	1	710	92	39.2	34.5	20	F1048	TEMP
FR971DU201331746	1.73	2.3	1	750	86	39.4	36.3	12.8	F1103	TROP
FR971DU201331601	1.74	2.59	1	670	76	39.4	35.2	15	F0992	TROP
FR971DU201331180	1.74	2.27	3	770	85	39.7	35.9	14	F1038	TROP
FR17MAG201313203	1.74	1.95	1	890	110	39.3	35.4	16.7	F1103	TEMP
FR17MAG201316122	1.74	2.11	3	830	100	39.9	34.6	16.3	F1038	TEMP
FR971DU201330673	1.74	2.6	1	670	73	38.9	35.3	14.5	F1115	TROP
FR971DU201331201	1.74	2.64	1	660	78	39.3	34.6	14	F1115	TROP
FR971DW201430063	1.74	2.17	1	800	86	39.2	36.5	14	F1038	TROP
FR971DU201331144	1.75	2.55	1	680	80	39.5	35.2	17.3	F0979	TROP
FR17MAG201313226	1.75	1.72	1	1000	120	38.9	33.8	20	F1074	TEMP
FR971DW201430062	1.75	2.23	1	780	92	38.8	36	17.5	F1038	TROP
FR17MAG201314648	1.75	2.29	1	760	94	39.2	33.7	14.3	F1038	TEMP
FR971DU201331187	1.75	2.07	1	850	97	39.1	35	16	F1038	TROP
FR971DW201430052	1.75	2.1	3	830	96	39.7	35.5	17.8	F1038	TROP
FR971DW201430281	1.75	2.59	1	680	82	39.2	36.4	11.7	F1123	TROP
FR17MAG201316151	1.75	2.18	3	800	100	39.2	34.6	19.3	F1000	TEMP
FR971DW201430277	1.75	2.69	3	650	76	39.4	36	11.8	F1123	TROP
FR17MAG201315404	1.75	1.91	3	920	110	39	32.4	18.7	F1000	TEMP
FR971DU201330301	1.75	2.1	3	840	99	39.9	33.2	12.2	F1115	TROP
FR971DW201430283	1.76	2.3	1	760	87	39.6	36.6	13.8	F1123	TROP
FR17MAG201314804	1.76	2.39	1	740	92	38.9	34.4	15.3	F1074	TEMP
FR17MAG201310957	1.76	2.54	1	690	97	38.8	35.2	17	F1038	TEMP
FR971DU201331186	1.76	2.25	1	780	88	39.5	35.6	12.5	F1038	TROP
FR971DU201331161	1.76	2.57	1	690	74	39.6	36	12.5	F1000	TROP
FR971DW201430278	1.76	2.27	3	780	88	39.8	36	12.3	F1123	TROP
FR971DU201331730	1.76	2.45	1	720	87	39	35.3	24.3	F1074	TROP
FR17MAG201313921	1.77	2.24	1	790	100	39.2	32.2	22.3	F1115	TEMP
FR971DU201331045	1.77	2.4	1	730	86	39.5	36	13.8	F1089	TROP
FR17MAG201314812	1.77	2.22	1	800	100	38.7	33.2	18.3	F1038	TEMP
FR971DU201331524	1.77	2.54	1	700	84	39	35	15	F1048	TROP
FR17MAG201410425	1.77	2.23	1	800	100	39	35.6	22	F1038	TEMP
FR971DU201330131	1.77	2.35	1	760	87	39.7	35.7	14.5	F1103	TROP
FR971DW201430316	1.77	2.53	1	700	75	39.3	36.7	14.3	F1089	TROP
FR971DW201430551	1.77	2.2	3	810	93	39.4	36.1	19.3	F1074	TROP
FR17MAG201411219	1.77	2.72	1	650	88	39	33.7	16.3	F0979	TEMP
FR971DU201331373	1.77	2.64	1	670	75	39.6	35.2	12.7	F1115	TROP
FR17MAG201316120	1.77	2.05	3	870	110	39.3	35.9	21	F1038	TEMP
FR17MAG201410727	1.78	2.06	1	860	100	39.7	37.3	22	F1103	TEMP
FR17MAG201314488	1.78	2.1	1	850	110	38.7	33.3	22	F1115	TEMP
FR971DU201331203	1.78	2.14	1	830	92	39.3	34.5	16.5	F1115	TROP
FR17MAG201313238	1.78	2.41	1	740	91	39.5	34	17.3	F0992	TEMP
FR971DU201330318	1.78	2.57	3	690	82	40	35	15.3	F0979	TROP
FR971DW201430353	1.78	2.07	1	860	90	40.2	36.4	15.7	F1103	TROP
FR17MAG201313126	1.78	2.27	1	790	100	38.2	34	16.3	F0979	TEMP
FR17MAG201310955	1.79	2.48	1	720	97	38.9	35.5	18.3	F1038	TEMP
FR971DU201331751	1.79	2.56	1	700	78	39.1	36	15.3	F1103	TROP
FR971DW201430280	1.79	2.48	1	720	84	39.5	36.5	12.7	F1123	TROP
FR17MAG201313868	1.79	2.53	1	710	98	39.5	33.2	19.7	F1089	TEMP
FR17MAG201312286	1.79	1.93	1	930	110	39	34	19.3	F1000	TEMP
FR17MAG201312372	1.79	2.05	1	870	100	39.5	33.5	17	F1115	TEMP
FR971DW201430559	1.79	2.03	1	880	94	39.2	35.8	16.8	F1074	TROP
FR971DU201331124	1.79	2.09	1	860	96	39.4	35.5	15.5	F1123	TROP
FR971DU201331372	1.79	2.13	1	840	92	38.7	35.4	14	F1115	TROP
FR971DU201331538	1.79	2.6	1	690	79	39.5	36.1	18	F1089	TROP
FR971DW201430130	1.79	2.14	3	840	87	39.7	36.4	15.7	F1103	TROP
FR971DU201331515	1.79	2.27	3	790	94	39.5	34.5	18.7	F1048	TROP
FR971DU201331358	1.79	2.46	3	730	82	39.6	35.2	19.5	F1048	TROP
FR971DU201331300	1.8	2.13	1	840	96	39.5	34.6	17.7	F1103	TROP
FR17MAG201312288	1.8	2.11	1	850	110	39.2	34.1	23.7	F1000	TEMP
FR971DU201331581	1.8	2.41	3	750	86	39.2	35	16	F1038	TROP
FR17MAG201316046	1.8	1.99	3	900	110	39	35.5	16.7	F1103	TEMP
FR971DU201331718	1.8	2.74	3	660	78	39.3	35.6	18.3	F1074	TROP
FR971DW201430118	1.8	2.34	3	770	83	39.4	36.5	15.8	F1089	TROP
FR971DU201330499	1.8	2.72	1	910	100	39.3	36.3	18.2	F1089	TROP
FR971DU201330143	1.8	2.58	1	700	91	39.1	35.8	15.2	F0992	TROP
FR17MAG201316133	1.8	2.29	1	790	97	39.7	36.2	18	F0992	TEMP
FR971DU201331695	1.8	2.6	3	690	79	39.6	36.3	16.7	F1048	TROP
FR17MAG201314652	1.8	2.19	3	820	100	38.9	35	18	F1038	TEMP
FR17MAG201311653	1.8	2.9	1	620	82	39.2	35.3	21	F1048	TEMP
FR17MAG201314489	1.81	2.55	1	710	88	38.9	35	14	F1115	TEMP
FR17MAG201316118	1.81	2.01	1	900	110	39	35.9	18	F1038	TEMP
FR971DU201330764	1.81	2.46	3	730	87	39.4	35.6	18.8	F1074	TROP
FR17MAG201314556	1.81	2.16	1	840	110	39.2	33.5	13.7	F1103	TEMP
FR17MAG201315423	1.81	2.54	1	710	83	38.7	33.4	16	F1038	TEMP
FR17MAG201410423	1.81	2.53	1	720	98	39.5	35.8	20	F1038	TEMP
FR17MAG201410595	1.81	2.65	3	680	88	39.3	35.6	18	F0979	TEMP
FR17MAG201310262	1.81	2.38	1	760	90	39	33.3	17.3	F1089	TEMP
FR971DU201331193	1.81	2.18	3	830	88	39.7	34.7	18.8	F1115	TROP
FR17MAG201311654	1.81	2.39	3	760	96	39.2	33	18.7	F1048	TEMP
FR971DU201330679	1.82	3.02	3	600	74	39.4	36.3	10	F1089	TROP
FR17MAG201411354	1.82	2.19	3	830	95	39	34.2	22	F1115	TEMP
FR971DU201331552	1.82	2.4	1	760	93	39.3	35.6	15	F1123	TROP
FR17MAG201310251	1.82	2.43	1	750	87	39.7	35.8	18	F1000	TEMP
FR971DU201331597	1.82	2.51	1	730	81	39.6	36.9	14	F0992	TROP
FR971DU201331220	1.83	2.5	1	730	88	39	35	15.8	F0992	TROP
FR971DU201331171	1.83	2.31	1	790	88	39	36.4	14.3	F1089	TROP
FR971DU201330200	1.83	2.34	1	780	90	39.4	35.6	12.7	F1000	TROP
FR17MAG201316147	1.83	2.17	3	840	100	39.2	34.8	19.7	F1000	TEMP
FR17MAG201411262	1.83	2.42	1	760	100	39.5	35.5	21.7	F1074	TEMP
FR17MAG201313928	1.83	1.97	3	930	110	38.9	32.8	23	F1115	TEMP
FR17MAG201313987	1.83	2.36	3	780	96	39.2	31.9	21	F1089	TEMP
FR971DU201330669	1.83	2.34	3	780	84	39.4	35.9	18	F1115	TROP
FR971DW201430045	1.83	2.7	1	680	74	39.7	36.1	12.3	F0979	TROP
FR17MAG201410524	1.83	2.58	3	710	90	39.2	34.9	19.3	F1048	TEMP
FR971DU201330729	1.83	2.75	3	670	76	39.8	36.3	15	F1103	TROP
FR971DU201330464	1.84	3.36	3	780	88	39.7	36.3	17.7	F1103	TROP
FR971DU201331529	1.84	2.33	3	790	89	39.4	36.5	15	F1089	TROP
FR17MAG201311735	1.84	2.52	1	730	89	39.2	33.6	19.7	F1115	TEMP
FR971DU201330346	1.84	2.73	3	670	69	39.2	34.6	14.2	F1074	TROP
FR17MAG201314493	1.84	1.94	3	950	120	39.4	34.4	22.3	F1115	TEMP
FR971DW201430378	1.84	1.97	3	930	100	40	36.4	21.8	F0979	TROP
FR17MAG201311643	1.84	2.33	3	790	95	38.9	34	26	F1048	TEMP
FR971DU201331215	1.84	2.28	3	810	83	39.3	35.4	13.3	F0992	TROP
FR17MAG201315430	1.85	2.14	3	860	98	39.4	34	22	F1038	TEMP
FR17MAG201310272	1.85	2.76	3	670	80	39.5	35.1	20.7	F1089	TEMP
FR17MAG201313972	1.85	2.13	3	870	100	39.4	34.9	19	F1123	TEMP
FR17MAG201315401	1.85	2.12	1	870	110	39.1	36.3	17	F1000	TEMP
FR17MAG201310893	1.85	2.71	1	680	96	39	34.9	20	F1074	TEMP
FR971DU201330471	1.85	4.25	3	630	74	40.4	37.4	13.8	F1000	TROP
FR971DU201330343	1.85	2.57	3	720	78	39.9	35.4	16.7	F1074	TROP
FR971DU201331509	1.85	3.02	1	610	83	39.2	35	24.7	F1115	TROP
FR971DW201430546	1.85	2.46	1	750	88	39.2	36.3	13.3	F1123	TROP
FR971DU201331705	1.85	2.64	3	700	76	39.3	36.1	16.5	F0992	TROP
FR17MAG201411340	1.86	2.57	1	720	86	39.6	33.5	22.7	F1115	TEMP
FR971DW201430234	1.86	2.53	3	730	78	39.4	36.5	18.3	F1115	TROP
FR971DU201331293	1.86	2.28	3	810	92	39.2	34.3	18.7	F1103	TROP
FR17MAG201411223	1.86	2.12	3	880	100	40.2	34.6	15.3	F0979	TEMP
FR17MAG201410492	1.86	2.54	1	730	92	39.8	34.6	16.7	F0979	TEMP
FR17MAG201312290	1.86	2.25	1	830	100	39.5	34	19	F1000	TEMP
FR971DU201330691	1.86	2.34	3	790	89	39.2	35.6	15.5	F1000	TROP
FR971DU201331572	1.86	2.62	1	710	79	39.2	35.9	14.3	F1000	TROP
FR17MAG201410591	1.86	2.5	1	740	92	39.7	36.4	17.7	F0979	TEMP
FR971DW201430374	1.86	2.78	1	670	75	39.2	36.6	14.3	F1123	TROP
FR971DW201430344	1.86	2.42	3	770	79	40.1	35.4	15.7	F1103	TROP
FR971DU201330505	1.86	4.02	3	700	78	40	36.5	15.3	F1074	TROP
FR17MAG201315211	1.86	2.84	1	660	85	39.3	34	18.3	F1048	TEMP
FR971DU201331559	1.86	2.47	3	750	85	39.4	36	14.3	F1103	TROP
FR971DU201331729	1.87	2.52	1	740	83	39.2	36.2	16.8	F1074	TROP
FR971DU201330369	1.87	2.55	1	730	86	39.3	34.4	13.7	F0992	TROP
FR971DU201331756	1.87	2.46	3	760	84	39.7	36.2	16	F0992	TROP
FR17MAG201410731	1.88	2.25	3	830	100	39.5	35.2	19.7	F1103	TEMP
FR17MAG201316037	1.88	2.2	3	850	110	39.3	34.8	20.7	F1074	TEMP
FR17MAG201313205	1.88	2.14	3	880	100	38.7	34.4	23	F1103	TEMP
FR971DU201330365	1.88	2.13	3	880	95	39.9	35.7	15.2	F0992	TROP
FR17MAG201313234	1.88	2.39	3	790	99	39.2	35.3	25.3	F1074	TEMP
FR971DW201430257	1.88	2.5	1	750	87	39.7	36.9	18.8	F0979	TROP
FR971DU201331755	1.88	2.54	3	740	82	39	34.9	16.5	F0992	TROP
FR971DU201330699	1.88	2.46	1	770	83	39.1	35.6	14.8	F1000	TROP
FR971DU201330736	1.89	2.49	1	760	88	39.1	35.3	16	F1103	TROP
FR971DW201430321	1.89	2.38	1	790	84	39.7	36.8	15	F1089	TROP
FR971DU201330710	1.89	2.68	1	700	81	39.4	36	16.8	F1123	TROP
FR971DU201331014	1.89	2.58	1	730	78	39.9	36.5	14.5	F1000	TROP
FR971DU201331503	1.89	2.04	3	920	100	39.5	36	20.3	F1115	TROP
FR971DU201330491	1.89	3.06	1	850	97	40.6	35.1	13.3	F1115	TROP
FR971DW201430558	1.89	2.63	1	720	82	39.7	36	17.3	F1074	TROP
FR971DU201330190	1.89	2.82	1	670	68	39.8	36.7	11	F1123	TROP
FR17MAG201314811	1.89	2.44	1	770	98	38.7	34.6	14.3	F1038	TEMP
FR17MAG201310235	1.9	2.66	3	710	86	39.7	33.9	18.7	F1048	TEMP
FR17MAG201313854	1.9	2.3	3	820	110	39.4	33.4	20.7	F0992	TEMP
FR971DU201331148	1.9	2.94	1	650	79	39.4	34.5	18.7	F0979	TROP
FR17MAG201411366	1.9	2.48	3	770	98	40.3	33.9	18	F1000	TEMP
FR971DU201331562	1.9	1.97	1	970	110	39.5	36.3	22.8	F1103	TROP
FR17MAG201312357	1.9	2.39	1	790	100	40.1	35.6	12.7	F1123	TEMP
FR17MAG201315277	1.9	2.42	1	790	100	38.9	34.4	23.7	F1074	TEMP
FR17MAG201310956	1.9	2.24	1	850	110	39.6	35.6	21.7	F1038	TEMP
FR971DU201330315	1.9	2.5	3	760	87	39.9	35.1	15.8	F0979	TROP
FR971DU201331517	1.91	2.38	3	800	92	39.2	35.4	15.5	F1048	TROP
FR971DU201331505	1.91	2.08	3	920	110	39.3	34.4	16.2	F1115	TROP
FR971DU201331340	1.91	2.56	1	750	92	39.5	33	12.8	F0992	TROP
FR971DU201330678	1.91	2.21	3	860	100	39.7	36.3	18.7	F1089	TROP
FR17MAG201311649	1.91	2.45	1	780	97	39.4	34.7	15	F1048	TEMP
FR971DW201430258	1.91	2.36	1	810	87	40	36.2	19.8	F0979	TROP
FR971DW201430382	1.92	2.45	1	780	88	39	36.1	16.3	F0979	TROP
FR971DU201331761	1.92	2.48	1	770	91	39.1	35.6	14	F0992	TROP
FR971DU201330706	1.92	2.74	3	700	78	39.5	36.1	11.8	F1123	TROP
FR17MAG201316134	1.92	2.33	1	820	99	39.5	36	17	F0992	TEMP
FR17MAG201310887	1.92	2.42	3	790	100	39.3	34.4	19.3	F1048	TEMP
FR971DU201331579	1.92	2.34	3	820	93	40	36.8	15.3	F1038	TROP
FR17MAG201310966	1.92	2.26	3	850	100	38.9	34	20	F1038	TEMP
FR17MAG201316044	1.92	2.18	1	880	110	39.5	35.6	22	F1103	TEMP
FR971DW201430119	1.92	2.47	3	780	81	39.9	36.7	15.3	F1089	TROP
FR17MAG201314543	1.92	2.27	1	850	100	39.3	35	17	F0979	TEMP
FR17MAG201313957	1.93	2.19	1	880	110	39.2	34.2	27.7	F1103	TEMP
FR17MAG201313971	1.93	2.26	3	850	110	39.2	33.2	21.7	F1123	TEMP
FR971DW201430379	1.93	2.19	3	880	97	39.5	36.4	15.3	F0979	TROP
FR17MAG201310962	1.93	2.24	3	860	110	39.4	35	20.7	F1038	TEMP
FR971DW201430117	1.93	2.33	3	830	90	39.7	36.5	17.2	F1089	TROP
FR971DU201330370	1.93	2.35	1	820	92	39.7	35.3	15.2	F0992	TROP
FR971DU201331123	1.94	2.26	1	860	100	39.4	35.2	13.7	F1123	TROP
FR17MAG201312467	1.94	2.23	1	870	110	39.2	34.6	18.7	F0992	TEMP
FR971DU201330996	1.94	2.49	1	780	87	39.7	36.5	13.2	F1123	TROP
FR17MAG201410733	1.94	2.36	3	820	95	39.3	35.9	26	F1103	TEMP
FR971DU201330299	1.94	2.43	3	800	92	39.7	34.5	17.7	F1115	TROP
FR17MAG201314542	1.94	2.45	1	790	100	39.4	33.5	17	F0979	TEMP
FR17MAG201314552	1.94	2.34	3	830	100	39	34.4	20	F0979	TEMP
FR17MAG201311650	1.94	2.93	1	660	85	38.9	33.2	17	F1048	TEMP
FR17MAG201311712	1.94	2.63	1	740	91	39.5	34.3	16.3	F0992	TEMP
FR17MAG201310278	1.94	2.59	1	750	93	39.3	35.4	14.3	F1103	TEMP
FR971DU201330714	1.94	3.35	3	580	68	39.6	36.1	15.8	F1048	TROP
FR17MAG201411222	1.95	2.02	3	970	110	39.5	35.2	17.7	F0979	TEMP
FR17MAG201313154	1.95	2.29	1	850	110	38	33.1	20	F1089	TEMP
FR971DU201331181	1.95	2.43	3	800	86	40.3	36.2	12.5	F1038	TROP
FR971DU201331178	1.95	2.49	3	780	87	39.6	35	14.7	F1038	TROP
FR17MAG201316045	1.95	2.2	3	890	100	39.1	36.3	22.3	F1103	TEMP
FR971DU201331568	1.95	2.23	3	870	95	39.6	36.2	15	F1000	TROP
FR17MAG201316142	1.95	2.5	1	780	100	39.2	33.8	19.3	F1000	TEMP
FR17MAG201312478	1.95	2.32	1	840	100	39.1	35.2	20.3	F1038	TEMP
FR17MAG201313874	1.95	2.65	3	740	100	39	31.1	16.3	F1089	TEMP
FR17MAG201313207	1.95	1.84	3	1100	130	39.5	34.9	22.7	F1103	TEMP
FR17MAG201313985	1.96	2.38	3	820	100	39.9	33.6	16.7	F1089	TEMP
FR17MAG201310287	1.96	2.02	1	970	110	39.4	34	23	F1115	TEMP
FR17MAG201310905	1.96	2.54	1	770	100	39.1	35.4	18	F0979	TEMP
FR971DW201430310	1.96	2.54	3	770	85	39.4	35	17.2	F1089	TROP
FR17MAG201410424	1.96	2.4	1	820	100	40	35.9	24.3	F1038	TEMP
FR971DU201330752	1.96	2.53	1	770	82	39.2	35.8	14.3	F0979	TROP
FR971DU201331331	1.96	2.68	1	730	83	39.2	34.3	11.3	F0979	TROP
FR971DU201330118	1.96	2.52	1	780	86	39.3	36.7	11.5	F1038	TROP
FR971DU201330697	1.96	2.5	1	780	95	40.1	36.1	13	F1000	TROP
FR17MAG201315425	1.96	2.47	1	800	93	39.3	35.4	17.7	F1038	TEMP
FR971DW201430254	1.96	2.66	1	740	85	39.1	36.6	16	F0979	TROP
FR17MAG201312427	1.96	2.14	1	920	110	39.1	33.5	18	F1089	TEMP
FR17MAG201310263	1.96	2.79	1	700	88	40.1	34.3	16.7	F1089	TEMP
FR971DU201330750	1.96	2.53	1	780	85	39.2	35.3	18.3	F0979	TROP
FR17MAG201411263	1.97	2.49	1	790	100	38.7	34.9	24	F1074	TEMP
FR17MAG201411297	1.97	2.59	1	760	94	39.2	34.8	19.7	F1048	TEMP
FR971DU201331593	1.97	2.61	1	750	87	39.8	36.5	17.7	F0992	TROP
FR971DU201331576	1.97	2.21	1	890	98	39.1	35.6	15.3	F1000	TROP
FR17MAG201310275	1.97	2.13	1	920	110	39.4	36.1	14.3	F1103	TEMP
FR971DW201430253	1.97	2.19	1	900	100	39.4	36.7	16.3	F0979	TROP
FR17MAG201310892	1.97	2.76	1	710	94	38.9	34.7	24.3	F1074	TEMP
FR17MAG201316129	1.97	2.48	1	790	100	39.4	33.8	19	F0992	TEMP
FR17MAG201311656	1.97	2.44	3	810	110	38.8	33.7	20.3	F1048	TEMP
FR971DU201331787	1.97	2.68	1	740	90	39.1	35.4	14.7	F1038	TROP
FR971DU201330468	1.97	3.08	1	890	100	39.2	36	13.3	F1103	TROP
FR17MAG201312439	1.98	2.4	1	820	99	39.1	34.3	22	F1048	TEMP
FR971DW201430035	1.98	2.58	3	770	86	39.7	37	14.7	F0979	TROP
FR17MAG201314658	1.98	2.07	3	960	110	38.7	33.1	19.7	F1038	TEMP
FR17MAG201313212	1.98	2.05	1	960	110	39.5	34.5	26.7	F1115	TEMP
FR971DU201331219	1.98	2.66	1	750	82	39.3	35.1	17	F0992	TROP
FR971DU201330191	1.98	2.67	1	740	87	39.3	36.3	14.2	F1123	TROP
FR971DW201430096	1.98	3.13	1	630	73	39.5	36.6	15	F1048	TROP
FR971DW201430510	1.98	2.45	3	810	90	39.6	36.1	13	F1000	TROP
FR17MAG201313853	1.98	3	3	660	89	39.4	32	21.3	F0992	TEMP
FR971DU201331200	1.99	2.32	1	860	91	39.4	34.9	12	F1115	TROP
FR971DU201331553	1.99	2.59	1	770	90	39.2	36.1	13.3	F1123	TROP
FR17MAG201410726	1.99	2.62	1	760	95	39.7	34.2	17.3	F1103	TEMP
FR17MAG201315429	1.99	2.45	3	810	97	39.7	34.8	20.3	F1038	TEMP
FR17MAG201310276	1.99	2.01	1	990	110	39.5	36	17	F1103	TEMP
FR17MAG201316035	1.99	2.32	1	860	110	38.7	35.1	20.7	F1074	TEMP
FR971DU201331118	1.99	2.55	3	780	80	39.9	36.7	17.2	F1123	TROP
FR17MAG201311729	1.99	1.96	3	1000	110	39.6	32.9	19	F1103	TEMP
FR17MAG201315216	1.99	2.42	3	820	110	40.4	34.1	18.7	F1048	TEMP
FR17MAG201315305	1.99	2.66	3	750	99	39.6	35.5	16	F0979	TEMP
FR17MAG201411363	1.99	2.54	1	780	95	39	35.6	15.3	F1000	TEMP
FR971DU201331782	1.99	2.64	3	750	85	39.2	36.1	15.2	F1038	TROP
FR17MAG201410698	1.99	2.79	3	710	96	39.2	35.1	22.3	F1074	TEMP
FR971DW201430054	2	2.42	3	830	98	39.8	36.3	16.5	F1038	TROP
FR17MAG201410601	2	2.1	3	950	110	39.3	35.5	21.7	F1000	TEMP
FR971DW201430357	2	2.35	1	850	90	40.5	35.7	17.8	F1103	TROP
FR17MAG201315303	2	2.62	1	760	92	39.2	34.1	15	F0979	TEMP
FR17MAG201411301	2	2.7	3	740	94	39.5	34.4	20	F1048	TEMP
FR17MAG201312468	2	2.37	1	850	110	39.3	32.3	18.3	F0992	TEMP
FR971DU201331114	2	2.26	3	890	93	39.3	33.1	16.8	F1123	TROP
FR17MAG201316135	2	2.31	3	870	110	39.3	35.3	19.3	F0992	TEMP
FR971DU201331801	2.01	2.84	1	710	84	39.3	35	17.2	F1123	TROP
FR971DU201331722	2.01	2.91	3	690	81	39.3	35.8	17.5	F1074	TROP
FR17MAG201316141	2.01	2.13	1	940	110	39.3	34.8	17.7	F1000	TEMP
FR17MAG201410734	2.01	2.38	3	840	95	38.1	35.8	21.3	F1103	TEMP
FR971DU201331150	2.01	2.16	3	930	96	39.6	34.6	13.3	F1000	TROP
FR17MAG201312426	2.01	2.24	1	900	100	39.2	34.4	18	F1089	TEMP
FR971DW201430064	2.01	2.52	1	800	93	39.7	36.6	15.2	F1038	TROP
FR17MAG201310917	2.01	2.98	1	680	92	39.5	36.1	18.3	F1123	TEMP
FR971DU201330317	2.01	2.56	3	790	82	39.4	34.6	16.3	F0979	TROP
FR971DU201331583	2.01	2.48	3	810	92	39.8	36	15.3	F1038	TROP
FR971DU201331590	2.01	2.75	3	730	82	39.2	36.1	17.2	F0992	TROP
FR971DW201430566	2.02	2.41	3	840	85	39.9	35	17.7	F1115	TROP
FR17MAG201316115	2.02	2.37	1	850	110	38.7	33.6	18.7	F1038	TEMP
FR17MAG201314559	2.02	2.49	1	810	97	39.4	34.4	15.3	F1103	TEMP
FR971DW201430585	2.02	2.4	1	840	92	39.7	36.7	14.2	F0992	TROP
FR971DW201430108	2.02	3.45	1	590	65	39.5	36.5	13	F0992	TROP
FR17MAG201310261	2.02	2.64	1	770	88	38.9	35.7	16.7	F1089	TEMP
FR17MAG201314570	2.02	2.62	1	770	98	39.9	34	17	F1123	TEMP
FR17MAG201313131	2.02	2.41	1	840	100	38.2	33.3	17.7	F0979	TEMP
FR971DU201331325	2.03	2.65	3	760	83	39.4	35.6	12.8	F0979	TROP
FR971DU201331534	2.03	2.19	3	920	110	39.7	36.2	19.2	F1089	TROP
FR17MAG201314554	2.03	2.65	3	760	98	39	33.2	16	F0979	TEMP
FR17MAG201315396	2.03	2.46	1	820	100	39	34.4	18.7	F1000	TEMP
FR17MAG201410510	2.03	3.03	3	670	91	39	36.4	23	F1123	TEMP
FR971DU201330683	2.03	2.55	1	790	89	39.2	35.4	14	F1089	TROP
FR971DU201331016	2.03	2.2	1	920	97	39.2	35.4	15	F1000	TROP
FR17MAG201314541	2.03	2.82	1	720	100	39	34.1	16.7	F0979	TEMP
FR17MAG201411361	2.03	2.4	1	850	100	39.3	34.8	21.7	F1000	TEMP
FR971DW201430259	2.03	2.11	3	960	110	40	37.1	21.3	F0992	TROP
FR17MAG201410594	2.03	2.81	3	720	94	40	34.6	18	F0979	TEMP
FR17MAG201315281	2.03	2.47	3	820	110	39.5	35.5	27	F1074	TEMP
FR17MAG201314569	2.03	2.41	1	840	110	39	33	17.3	F1123	TEMP
FR17MAG201315215	2.03	2.88	1	710	89	38.9	33.9	20.3	F1048	TEMP
FR17MAG201314810	2.03	2.35	3	870	110	39.1	33.9	21	F1074	TEMP
FR971DU201331720	2.03	2.9	3	700	84	39.6	35.4	20.8	F1074	TROP
FR17MAG201311734	2.03	2.32	1	880	99	39.2	35.6	21.7	F1115	TEMP
FR971DW201430053	2.04	2.7	3	760	82	39	35.3	15	F1038	TROP
FR17MAG201310245	2.04	2.76	3	740	91	39.4	35	17.7	F0992	TEMP
FR971DW201430569	2.04	2.63	1	770	90	39.7	35.6	15	F1115	TROP
FR17MAG201411265	2.04	2.77	1	740	96	38.9	34.7	16.7	F1074	TEMP
FR17MAG201310879	2.04	2.69	1	760	99	39.3	34.4	22	F1048	TEMP
FR17MAG201311488	2.04	3	1	680	90	39.4	33.6	20.3	F0979	TEMP
FR971DU201330688	2.04	2.42	1	840	95	39.8	36.3	16.3	F1089	TROP
FR971DU201331299	2.04	2.35	3	870	92	39.3	34.9	20.2	F1103	TROP
FR17MAG201316136	2.04	2.35	3	870	110	39.4	35	17	F0992	TEMP
FR971DW201430325	2.05	2.58	1	790	83	39.2	36.7	13.7	F1089	TROP
FR971DU201330098	2.05	3.09	3	660	79	40.5	36.4	13.3	F1089	TROP
FR17MAG201316149	2.05	2.66	3	770	97	38.9	34.6	24.3	F1000	TEMP
FR17MAG201314564	2.05	2.09	3	980	120	39.3	32.9	21.7	F1103	TEMP
FR17MAG201313133	2.05	2.65	3	770	98	38.7	34	27.3	F0979	TEMP
FR17MAG201315299	2.05	2.35	1	870	100	39.4	34.7	18.3	F0979	TEMP
FR971DU201330326	2.05	2.77	3	740	76	39.2	35.3	14.8	F1048	TROP
FR17MAG201410429	2.05	2.65	3	770	99	39.3	36.2	25.3	F1038	TEMP
FR17MAG201316132	2.05	2.59	1	790	96	39.5	34.6	19	F0992	TEMP
FR17MAG201312466	2.06	2.41	1	850	100	39	34	24.3	F0992	TEMP
FR17MAG201312465	2.06	2.39	1	860	100	38.2	34.6	19.7	F0992	TEMP
FR17MAG201310889	2.06	2.95	3	700	90	39.5	34.3	22	F1048	TEMP
FR17MAG201310277	2.06	2.44	1	840	100	39.3	35.6	17.7	F1103	TEMP
FR17MAG201314649	2.06	2.28	1	900	110	38.9	34.3	14.7	F1038	TEMP
FR17MAG201314561	2.06	2.74	1	750	91	39.2	33.8	16	F1103	TEMP
FR17MAG201314806	2.06	2.8	3	740	100	39.1	33.5	24.7	F1074	TEMP
FR971DU201331758	2.06	2.79	3	740	84	39.3	36	12.5	F0992	TROP
FR17MAG201313876	2.06	2.82	3	730	96	39	33.3	17.7	F1089	TEMP
FR971DW201430139	2.06	2.26	1	910	96	39.9	36.1	20.3	F1103	TROP
FR971DU201331165	2.06	2.57	3	800	88	39.6	36.3	14.5	F1089	TROP
FR971DU201330738	2.06	2.52	1	820	97	39.2	35.3	14.7	F1103	TROP
FR17MAG201313204	2.07	2.18	1	950	120	39.2	34.5	16.3	F1103	TEMP
FR17MAG201316181	2.07	2.49	3	830	99	39.8	34.8	21.3	F1123	TEMP
FR17MAG201315405	2.07	2.45	3	850	100	39	35.1	17.3	F1000	TEMP
FR17MAG201310256	2.07	2.68	3	770	100	40.1	34	19	F1000	TEMP
FR971DU201331382	2.08	2.47	3	840	94	39.3	35.3	19.5	F1038	TROP
FR17MAG201315421	2.08	2.49	1	830	97	39.5	34.8	18	F1038	TEMP
FR971DW201430232	2.08	2.21	3	940	97	39.6	36.3	19.7	F1115	TROP
FR17MAG201313209	2.08	2.16	3	970	120	39.3	33.7	19.3	F1103	TEMP
FR17MAG201316034	2.08	2.57	1	810	100	39.5	35.2	18	F1074	TEMP
FR17MAG201311720	2.08	2.84	3	730	92	39.5	34.4	17	F0992	TEMP
FR17MAG201315210	2.09	2.54	1	820	110	38.8	32.4	20.7	F1048	TEMP
FR971DU201330685	2.09	2.36	1	890	98	39.3	34	16.5	F1089	TROP
FR17MAG201310907	2.09	2.56	1	820	99	39.4	34.3	17.7	F0979	TEMP
FR17MAG201315322	2.09	2.26	3	920	120	39	34.5	20.3	F1123	TEMP
FR971DW201430295	2.09	2.4	3	870	95	39.9	35.6	18	F1074	TROP
FR17MAG201316123	2.09	2.43	3	860	110	39.4	34	21.7	F1038	TEMP
FR17MAG201310774	2.09	2.26	1	930	120	39.4	35.8	20	F1089	TEMP
FR971DW201430104	2.09	2.7	3	770	84	39.4	34.8	18	F0992	TROP
FR971DW201430125	2.09	2.76	1	760	86	39.3	36.9	12.3	F1089	TROP
FR971DU201330184	2.09	2.56	3	820	88	39.7	36.4	15.2	F1123	TROP
FR17MAG201314814	2.09	2.25	3	930	120	38.7	33.3	17.3	F1038	TEMP
FR17MAG201314813	2.09	2.86	1	730	97	38.7	34.5	14.7	F1038	TEMP
FR971DU201331112	2.09	2.35	3	890	97	39.5	35.2	17	F1123	TROP
FR17MAG201410695	2.1	2.86	3	730	95	40	36.2	20.3	F1074	TEMP
FR17MAG201312469	2.1	2.38	1	880	100	39.6	34	21.3	F0992	TEMP
FR17MAG201311489	2.1	2.74	1	770	99	39.4	33.8	20	F0979	TEMP
FR17MAG201310912	2.1	2.75	3	760	100	39	34.2	16.3	F0979	TEMP
FR17MAG201313208	2.1	2.39	3	880	100	40.2	34.8	18	F1103	TEMP
FR971DW201430113	2.1	2.59	3	810	91	39.6	37.2	18	F1089	TROP
FR971DU201330470	2.1	4.05	3	780	85	39.8	36.1	12.7	F1000	TROP
FR971DU201331700	2.1	2.7	1	780	93	39.2	35.2	14.3	F1048	TROP
FR971DU201331342	2.1	2.31	1	910	100	38.9	35.3	17.8	F0992	TROP
FR17MAG201312442	2.1	2.52	1	830	96	37.9	33	17	F1048	TEMP
FR17MAG201312287	2.1	2.2	1	960	120	39	33.4	25.3	F1000	TEMP
FR971DU201331714	2.1	2.64	1	800	93	39.3	34.2	19.3	F0979	TROP
FR971DU201331012	2.11	2.56	1	820	85	39.6	36.9	14.3	F1000	TROP
FR17MAG201310881	2.11	2.92	1	720	96	39.3	35.1	18	F1048	TEMP
FR17MAG201313227	2.11	2.46	1	860	100	39.4	33.3	25	F1074	TEMP
FR17MAG201313125	2.11	2.89	1	730	100	39.2	32.3	13.7	F0979	TEMP
FR971DU201331706	2.11	2.54	3	830	96	39.4	35.6	21.3	F0979	TROP
FR17MAG201310250	2.11	2.4	1	880	100	39.1	34.3	24.7	F1000	TEMP
FR17MAG201313229	2.11	2.61	3	810	100	39.8	34.9	27.7	F1074	TEMP
FR17MAG201313245	2.11	1.96	3	1100	120	39.6	34.9	20.3	F0992	TEMP
FR17MAG201310773	2.11	2.42	1	870	120	39.2	35.2	25.3	F1089	TEMP
FR971DW201430136	2.11	2.83	1	750	80	39.3	37	14.3	F1103	TROP
FR971DU201331168	2.12	2.4	3	880	98	39.6	34.9	15	F1089	TROP
FR17MAG201314558	2.12	2.35	1	900	110	39	34.7	15.7	F1103	TEMP
FR971DU201330951	2.12	2.49	1	850	91	39.5	36	18.3	F1103	TROP
FR17MAG201310240	2.12	3.21	1	660	87	39.2	35	15.7	F0992	TEMP
FR17MAG201410430	2.12	2.56	3	830	110	39.3	37	27	F1038	TEMP
FR971DU201331194	2.12	2.83	3	750	81	39.7	34.8	18.3	F1115	TROP
FR17MAG201313960	2.12	2.56	3	830	110	38.9	33.2	25.7	F1103	TEMP
FR971DU201330463	2.12	2.97	3	970	110	39.7	37.6	21	F1103	TROP
FR971DU201330311	2.12	2.68	3	790	94	39.2	34.6	18.2	F0979	TROP
FR971DU201331307	2.12	2.39	3	890	100	39.8	33.8	23.2	F1074	TROP
FR17MAG201313136	2.13	2.7	3	790	93	39.3	34.7	18.3	F0979	TEMP
FR17MAG201314555	2.13	2.64	3	810	99	39.3	33.7	20.7	F0979	TEMP
FR17MAG201411101	2.13	2.54	1	840	100	39.4	35.1	19.3	F1103	TEMP
FR17MAG201310948	2.13	2.52	3	850	110	38.8	35.7	24.7	F0992	TEMP
FR971DU201330366	2.13	2.29	3	930	110	39.8	35.3	22	F0992	TROP
FR17MAG201315300	2.14	2.88	1	740	92	39.1	33	19	F0979	TEMP
FR17MAG201312371	2.14	2.37	1	900	110	39.8	34.6	25.3	F1115	TEMP
FR971DU201331333	2.14	2.82	1	760	91	39.1	34.5	15.3	F0979	TROP
FR971DW201430121	2.14	2.73	3	780	81	39.6	36.6	17.3	F1089	TROP
FR17MAG201410515	2.14	2.63	1	810	100	39.4	34.7	22.7	F1048	TEMP
FR17MAG201410690	2.14	2.69	1	800	100	40.1	36.8	22.3	F1074	TEMP
FR17MAG201310961	2.14	2.32	3	930	120	39.7	34.4	25	F1038	TEMP
FR971DU201331334	2.14	2.96	1	720	86	39	34.4	13.8	F0979	TROP
FR17MAG201311747	2.14	2.72	1	790	100	39.7	35.4	18	F1000	TEMP
FR17MAG201313931	2.15	2.64	3	810	100	39.1	33.3	27.7	F1115	TEMP
FR971DU201331179	2.15	2.49	3	860	93	39.9	36.3	20.3	F1038	TROP
FR971DU201331387	2.15	2.72	1	790	95	39.2	33.8	14.7	F1038	TROP
FR17MAG201311633	2.15	2.53	3	850	100	39.5	34.2	23.3	F1123	TEMP
FR971DU201331545	2.15	2.53	3	850	110	39.5	35.6	14.2	F1123	TROP
FR971DU201331778	2.15	2.55	3	850	100	38.8	34.8	19.3	F1038	TROP
FR17MAG201313240	2.16	2.55	1	850	100	38.6	32.4	20.3	F0992	TEMP
FR971DW201430565	2.16	2.45	3	880	100	40	36.6	17.3	F1115	TROP
FR17MAG201315274	2.16	2.45	1	880	110	39.1	34.5	21.3	F1074	TEMP
FR971DU201331773	2.16	2.97	3	730	80	39.3	36	15.5	F1000	TROP
FR17MAG201314491	2.16	3.05	1	710	93	39.3	32.6	16	F1115	TEMP
FR971DU201331783	2.16	2.87	3	750	83	39.6	36	17.2	F1038	TROP
FR17MAG201310258	2.16	2.34	3	920	110	39.1	34	17.7	F1000	TEMP
FR971DU201330187	2.16	2.54	3	850	89	39.6	37.5	15.5	F1123	TROP
FR17MAG201411296	2.16	2.87	1	750	100	39.2	34.5	21.3	F1048	TEMP
FR17MAG201311494	2.16	2.49	3	870	110	39.1	33.9	23	F0979	TEMP
FR17MAG201314571	2.16	2.68	1	810	96	39.3	33.4	16	F1123	TEMP
FR971DU201331688	2.16	2.38	3	910	94	39.2	36	15.2	F1089	TROP
FR971DW201430350	2.16	2.59	1	830	92	39.1	35.9	17.5	F1103	TROP
FR17MAG201410525	2.16	2.78	3	780	96	40	36.3	24.7	F1048	TEMP
FR17MAG201313988	2.17	2.37	3	910	110	39.5	34.4	21.3	F1089	TEMP
FR17MAG201316172	2.17	2.54	1	860	110	39.5	34.2	16.3	F1123	TEMP
FR17MAG201311737	2.17	2.5	3	870	110	39.9	33	17.7	F1115	TEMP
FR17MAG201312435	2.17	2.61	3	830	94	38.9	34.4	17.3	F1089	TEMP
FR971DW201430594	2.17	2.4	1	900	100	39.6	36.5	15.8	F1038	TROP
FR17MAG201315552	2.17	2.53	1	860	110	39.3	33.4	20	F1089	TEMP
FR17MAG201411107	2.17	2.04	3	1100	130	39.7	35.5	20.3	F1103	TEMP
FR17MAG201314655	2.17	2.29	3	950	120	39.6	33.3	19	F1038	TEMP
FR17MAG201311634	2.18	2.33	3	930	110	38.8	34.3	18.3	F1123	TEMP
FR971DU201330126	2.18	2.38	3	910	100	39.3	36.4	17.3	F1103	TROP
FR971DU201331368	2.18	2.53	3	860	91	39.2	34.4	20.5	F1115	TROP
FR17MAG201310888	2.18	2.98	3	730	98	38.5	32.5	21.7	F1048	TEMP
FR971DU201331322	2.18	2.45	3	890	97	39.1	34.9	19.7	F0979	TROP
FR971DU201331166	2.18	2.87	3	760	86	39.4	35.2	14.2	F1089	TROP
FR17MAG201313920	2.19	2.57	3	850	110	39.5	33	27.3	F1074	TEMP
FR17MAG201313966	2.19	2.9	1	750	100	39.2	34.8	21.3	F1123	TEMP
FR17MAG201313948	2.19	2.44	3	900	110	39.2	33.5	23.7	F1048	TEMP
FR971DU201330123	2.19	2.7	3	810	96	39.3	35.3	16.2	F1103	TROP
FR17MAG201316036	2.19	2.7	3	810	110	39	36.4	27.7	F1074	TEMP
FR971DU201331120	2.19	2.69	3	810	89	39.2	33.5	17.5	F1123	TROP
FR971DU201330509	2.19	4.66	3	690	79	39.5	36.1	15.7	F1074	TROP
FR971DU201331546	2.19	2.87	3	760	94	39.2	34.4	16.5	F1123	TROP
FR17MAG201310890	2.19	2.95	3	740	95	38.8	35.1	21	F1048	TEMP
FR17MAG201311730	2.19	2.41	3	910	110	39.6	34.8	22.3	F1103	TEMP
FR17MAG201311492	2.19	4.03	3	540	82	39.5	32.4	23.3	F0979	TEMP
FR17MAG201314497	2.19	2.29	3	960	110	39.5	34	22	F1115	TEMP
FR971DU201331116	2.2	2.74	3	800	92	39.9	36	16.8	F1123	TROP
FR17MAG201316143	2.2	2.55	1	860	110	38.8	34.8	20.7	F1000	TEMP
FR971DU201331528	2.2	2.6	3	840	99	39.3	34.2	17.3	F1089	TROP
FR971DU201331131	2.2	2.63	3	830	91	39.3	34.6	15.8	F1103	TROP
FR17MAG201314575	2.2	2.38	3	920	120	40	35.1	20.7	F1123	TEMP
FR17MAG201310268	2.2	2.51	3	880	100	39.6	36.4	22	F1089	TEMP
FR17MAG201310943	2.2	2.82	1	780	100	39.1	35.1	21.3	F0992	TEMP
FR971DW201430255	2.2	2.81	1	780	87	39.1	36.7	20.2	F0979	TROP
FR17MAG201316114	2.21	2.81	1	790	96	38.7	34	17.3	F1038	TEMP
FR971DU201330668	2.21	2.83	3	780	82	39.6	37.1	16.2	F1115	TROP
FR17MAG201310928	2.21	2.76	3	800	110	38.8	34.4	20	F1123	TEMP
FR17MAG201314574	2.21	2.49	3	880	110	39	34.4	25	F1123	TEMP
FR971DU201331323	2.21	3.59	3	610	73	39.4	34.8	14.3	F0979	TROP
FR971DW201430244	2.21	2.44	3	910	100	39.8	36.5	20.5	F0979	TROP
FR971DW201430103	2.21	3.04	3	730	83	38.9	36	17.8	F0992	TROP
FR971DU201331338	2.21	2.61	3	850	98	39.4	35.2	19.3	F0992	TROP
FR17MAG201310903	2.21	2.66	3	830	110	38.9	34	26	F1074	TEMP
FR17MAG201314496	2.21	2.35	3	940	110	39.6	33.6	24	F1115	TEMP
FR17MAG201313924	2.21	2.48	1	890	110	39.6	34	16	F1115	TEMP
FR17MAG201313959	2.21	2.39	3	930	110	39.1	34	23.3	F1103	TEMP
FR971DU201331371	2.21	3.1	1	710	80	38.8	34.9	15.5	F1115	TROP
FR17MAG201410523	2.22	2.87	3	770	98	39.6	35.3	26	F1048	TEMP
FR17MAG201316049	2.22	2.51	3	880	110	39.2	36.4	21	F1103	TEMP
FR17MAG201411367	2.22	2.55	3	870	100	39.6	35.3	14.7	F1000	TEMP
FR17MAG201315311	2.22	2.39	1	930	110	38.7	34.2	20.3	F1123	TEMP
FR971DU201330145	2.22	2.68	1	830	97	39	36.7	18.7	F0992	TROP
FR17MAG201310904	2.23	2.77	3	800	100	39	35.5	27	F1074	TEMP
FR17MAG201315547	2.23	2.37	1	940	110	38.9	34.2	17.3	F1103	TEMP
FR971DU201331129	2.23	2.37	3	940	100	39.4	35.4	18	F1103	TROP
FR17MAG201311626	2.23	3.15	1	710	93	39.3	34.3	17	F1123	TEMP
FR17MAG201410508	2.23	2.47	3	900	110	39.2	35.3	22.7	F1123	TEMP
FR971DU201331508	2.23	2.64	1	840	95	39.2	35.8	21.3	F1115	TROP
FR971DU201331339	2.23	2.38	3	940	96	39.5	35.2	18.5	F0992	TROP
FR17MAG201312484	2.23	2.91	3	770	91	38.8	33.3	17.3	F1038	TEMP
FR971DU201331119	2.23	2.85	3	780	88	39.8	35.5	15.5	F1123	TROP
FR17MAG201411362	2.23	2.69	1	830	99	39.8	36.2	15	F1000	TEMP
FR17MAG201411108	2.23	2.81	3	800	100	39.4	34.3	21.3	F1103	TEMP
FR971DU201330129	2.23	2.82	1	790	90	39.1	36.2	14	F1103	TROP
FR17MAG201313852	2.23	2.41	3	930	120	39.7	34.1	20.7	F0992	TEMP
FR17MAG201410696	2.24	2.84	3	790	100	39.4	35.6	25	F1074	TEMP
FR971DU201331715	2.24	3.03	1	740	85	39.2	35.5	12.3	F0979	TROP
FR17MAG201310781	2.24	2.5	3	900	110	39.3	35.2	23.7	F1089	TEMP
FR17MAG201313918	2.24	2.56	3	880	110	39	33.4	35	F1074	TEMP
FR971DU201330502	2.25	3.38	1	910	100	39.7	36	17.5	F1089	TROP
FR971DU201331295	2.25	2.73	3	820	96	39.8	35.1	19.5	F1103	TROP
FR17MAG201313958	2.25	2.29	3	980	120	39.3	33.2	27.3	F1103	TEMP
FR17MAG201314815	2.25	2.37	3	950	120	38.8	34	25.3	F1038	TEMP
FR971DU201331380	2.25	2.58	3	870	98	39.3	35.6	22.3	F1038	TROP
FR17MAG201411360	2.25	2.69	1	840	110	38.8	35.3	24.3	F1000	TEMP
FR971DU201331210	2.25	2.67	3	840	86	39.3	35.3	19.3	F0992	TROP
FR17MAG201310927	2.26	3.02	3	750	100	39.4	35.1	22.7	F1123	TEMP
FR17MAG201312444	2.26	2.72	3	830	110	39.3	34.3	18.7	F1048	TEMP
FR17MAG201310964	2.26	2.52	3	900	120	39.4	34.9	26.3	F1038	TEMP
FR971DU201331349	2.26	2.56	3	880	99	39.2	35.8	15.7	F1000	TROP
FR17MAG201314540	2.26	2.71	1	830	110	39.5	33.2	16.3	F0979	TEMP
FR17MAG201310908	2.27	3.12	1	730	92	38.9	34.9	22	F0979	TEMP
FR971DW201430377	2.27	2.81	3	810	92	39.5	36.4	19.3	F0979	TROP
FR17MAG201312356	2.27	2.3	1	980	120	39.2	34.2	26.3	F1123	TEMP
FR17MAG201315434	2.27	2.67	3	850	95	38.7	34.7	21	F1038	TEMP
FR17MAG201410728	2.27	2.87	1	790	94	39.6	36	16.7	F1103	TEMP
FR17MAG201410592	2.27	3.39	1	670	91	39.2	34.1	21.3	F0979	TEMP
FR17MAG201315432	2.27	2.53	3	900	100	39.1	33.4	21	F1038	TEMP
FR17MAG201311754	2.27	2.49	3	910	110	39.6	31.3	20.7	F1000	TEMP
FR971DW201430126	2.27	2.82	1	810	89	39.3	36.5	13	F1089	TROP
FR17MAG201313845	2.27	2.95	1	770	100	38.7	34.2	25.3	F0992	TEMP
FR17MAG201311638	2.28	2.82	1	810	100	39.6	34.8	21.7	F1048	TEMP
FR17MAG201310775	2.28	2.75	1	830	110	39.1	35.2	20.3	F1089	TEMP
FR971DU201331218	2.28	2.97	1	770	85	39.6	35.1	14.8	F0992	TROP
FR971DU201331383	2.28	2.78	1	820	95	38.9	34.8	17	F1038	TROP
FR17MAG201411270	2.28	2.84	1	800	100	38.9	34.5	21.7	F1074	TEMP
FR17MAG201311719	2.28	2.68	3	850	110	39.9	33.8	17	F0992	TEMP
FR17MAG201310920	2.28	3.04	1	750	100	38.9	35.2	24	F1123	TEMP
FR17MAG201314557	2.28	2.64	1	860	100	39	34.8	25	F1103	TEMP
FR17MAG201316131	2.28	2.47	1	930	110	39.2	35.8	17.7	F0992	TEMP
FR971DU201331311	2.29	2.9	3	790	97	39.7	33.7	19.5	F1074	TROP
FR17MAG201312438	2.29	2.65	1	860	110	39.6	35.4	20.3	F1048	TEMP
FR17MAG201310929	2.29	2.75	3	830	110	38.8	34.9	20	F1123	TEMP
FR971DU201331350	2.29	2.82	3	810	87	39.1	35.1	24.2	F1000	TROP
FR971DU201331687	2.29	2.68	3	860	95	39.7	35.8	16.7	F1089	TROP
FR17MAG201411105	2.29	2.4	3	950	120	39.3	33.7	19	F1103	TEMP
FR971DU201331309	2.3	2.74	3	840	95	39.6	33.7	21.3	F1074	TROP
FR971DU201330769	2.3	2.86	3	800	94	39.3	36	21.7	F1074	TROP
FR17MAG201311624	2.3	2.45	1	940	110	39.7	34.8	17.3	F1123	TEMP
FR17MAG201315557	2.3	2.57	3	890	110	39.4	35.4	19	F1089	TEMP
FR17MAG201411083	2.3	2.58	1	890	110	39.3	34.6	20	F1115	TEMP
FR17MAG201313157	2.3	2.47	3	930	110	39.5	35.4	22	F1089	TEMP
FR17MAG201316047	2.3	2.43	3	950	110	38.9	35.6	22	F1103	TEMP
FR17MAG201410692	2.31	2.8	1	820	100	39.5	37	23.3	F1074	TEMP
FR17MAG201310918	2.31	2.82	1	820	110	39.3	34.6	20	F1123	TEMP
FR971DU201331343	2.31	2.47	1	930	100	39	34.4	24.2	F0992	TROP
FR17MAG201314803	2.31	2.72	1	850	110	39.1	33.2	23	F1074	TEMP
FR17MAG201314651	2.31	2.57	3	900	110	39.4	33.5	21	F1038	TEMP
FR17MAG201314566	2.31	2.28	3	1000	120	39.2	34.1	24.3	F1103	TEMP
FR17MAG201312485	2.32	2.39	3	970	110	38.7	33.5	21.3	F1038	TEMP
FR971DU201330501	2.32	4.63	1	760	83	39.4	36.6	14.5	F1089	TROP
FR17MAG201310949	2.32	2.74	3	850	110	39.1	34.8	23.7	F0992	TEMP
FR17MAG201313949	2.32	2.76	3	840	110	39.1	33.6	26	F1048	TEMP
FR971DW201430575	2.32	2.8	3	830	92	39.7	36.1	17.8	F0992	TROP
FR17MAG201312476	2.32	2.87	3	810	99	39.6	34.9	19	F0992	TEMP
FR971DW201430543	2.32	2.94	3	790	89	39.2	34.6	20.7	F1123	TROP
FR17MAG201313155	2.32	2.51	3	920	120	39.5	34	24.3	F1089	TEMP
FR17MAG201313247	2.33	2.4	3	970	110	39.7	35.3	25.7	F0992	TEMP
FR971DU201331344	2.33	2.46	1	950	110	39.5	35.3	15.2	F0992	TROP
FR17MAG201312373	2.33	2.3	1	1000	120	39.2	33.7	25	F1115	TEMP
FR971DW201430237	2.33	2.57	3	910	98	40	36.6	20	F1115	TROP
FR971DU201331115	2.33	2.57	3	910	100	39.3	35.3	13.3	F1123	TROP
FR17MAG201411095	2.34	3	3	780	100	39.6	33.5	22.7	F1115	TEMP
FR17MAG201313158	2.34	2.22	3	1100	120	39.4	34.9	17	F1089	TEMP
FR17MAG201311724	2.34	2.34	1	1000	120	39.6	35.3	17.3	F1103	TEMP
FR17MAG201411339	2.34	2.72	1	860	110	39.3	35.5	19.3	F1115	TEMP
FR971DU201331386	2.34	2.8	1	840	97	39	33.5	15.8	F1038	TROP
FR17MAG201315306	2.34	2.87	3	820	100	39.7	34.5	16.3	F0979	TEMP
FR971DU201330743	2.35	2.85	3	820	92	39.5	37.3	16.3	F0979	TROP
FR17MAG201411302	2.35	2.86	3	820	100	39	34.9	25.3	F1048	TEMP
FR17MAG201315407	2.35	2.97	3	790	100	39.5	34.7	28	F1000	TEMP
FR971DU201331502	2.35	2.67	3	880	91	39.8	36.2	20.2	F1115	TROP
FR971DU201331543	2.35	2.62	3	900	110	39.5	36.1	18.3	F1123	TROP
FR17MAG201310249	2.35	2.79	1	840	110	39.2	33.3	18.7	F1000	TEMP
FR971DW201430051	2.36	2.81	3	840	100	39.8	36.9	16.7	F1038	TROP
FR971DW201430243	2.36	2.5	3	940	110	39.6	36.5	21	F0979	TROP
FR17MAG201410506	2.36	2.87	3	820	110	39.2	35.9	28	F1123	TEMP
FR17MAG201315283	2.36	2.83	3	830	110	39.6	34.5	28.3	F1074	TEMP
FR971DU201331314	2.37	2.86	1	830	97	39	33.7	17.8	F1074	TROP
FR17MAG201311749	2.37	2.21	1	1100	120	39.3	34.3	23	F1000	TEMP
FR17MAG201310271	2.37	2.63	3	900	110	39.5	36.2	20.3	F1089	TEMP
FR17MAG201310913	2.37	2.76	3	860	100	39.5	34.4	21	F0979	TEMP
FR17MAG201315304	2.37	2.84	3	830	97	39.3	34.3	19.7	F0979	TEMP
FR17MAG201313877	2.37	2.86	3	830	110	39.2	34.3	22.3	F1089	TEMP
FR17MAG201310916	2.37	3.16	1	750	100	39.3	34.8	21	F1123	TEMP
FR17MAG201310950	2.37	2.79	3	850	110	39.2	34.4	23	F0992	TEMP
FR17MAG201312289	2.37	2.64	1	900	110	39.4	34.5	23	F1000	TEMP
FR971DU201331768	2.38	2.6	3	910	98	39.8	36	15.3	F1000	TROP
FR17MAG201312475	2.38	2.79	3	850	100	39.4	34.7	20	F0992	TEMP
FR971DW201430102	2.38	2.59	3	920	100	39.5	36.6	18.7	F0992	TROP
FR971DU201331566	2.38	3.15	3	760	84	39.2	35.8	11.5	F1000	TROP
FR17MAG201315219	2.38	2.57	3	930	110	39.5	33.3	20	F1048	TEMP
FR17MAG201410503	2.39	2.42	1	990	120	39.6	36.5	23	F1123	TEMP
FR17MAG201311710	2.39	3	1	800	100	39.2	34.1	18.7	F0992	TEMP
FR971DU201331117	2.39	2.57	3	930	97	39.5	35.2	19.5	F1123	TROP
FR17MAG201315399	2.39	3.01	1	800	100	39.1	35	20.3	F1000	TEMP
FR971DU201331316	2.4	3.09	1	780	94	39.5	35.4	17.8	F1074	TROP
FR17MAG201310266	2.4	2.97	3	810	100	39.5	35.4	17.7	F1089	TEMP
FR17MAG201312486	2.4	3.01	3	800	99	39	34.1	21.3	F1038	TEMP
FR17MAG201313219	2.4	2.75	3	870	100	38.5	35	28	F1115	TEMP
FR17MAG201313211	2.4	2.43	1	990	120	39.4	33.8	16.7	F1115	TEMP
FR17MAG201312361	2.41	2.39	3	1000	120	39.2	34.6	26.3	F1123	TEMP
FR17MAG201315297	2.41	2.58	1	930	120	39.3	35	24	F0979	TEMP
FR17MAG201313248	2.42	2.71	3	890	100	39.7	34.4	20	F0992	TEMP
FR971DU201331347	2.42	2.63	1	920	110	39	34.7	24.3	F0992	TROP
FR17MAG201313914	2.42	2.56	1	950	120	38.8	33.6	24.7	F1074	TEMP
FR971DW201430260	2.42	2.99	3	810	93	39.4	35.3	21	F0992	TROP
FR17MAG201316174	2.42	2.88	1	840	96	39.4	35.9	19	F1123	TEMP
FR971DW201430548	2.42	3.68	3	660	83	40.3	36.2	20	F1074	TROP
FR17MAG201313137	2.42	2.87	3	840	110	39.5	33.9	18.3	F0979	TEMP
FR17MAG201310230	2.42	2.99	1	810	100	39.1	35	23	F1048	TEMP
FR17MAG201310028	2.42	2.89	1	840	100	39.2	34.5	16.3	F0992	TEMP
FR17MAG201411352	2.42	2.68	3	900	100	39.3	34.8	25.3	F1115	TEMP
FR17MAG201410691	2.42	3.63	1	670	91	39.5	35.9	21.7	F1074	TEMP
FR17MAG201310232	2.42	3.19	1	760	87	39.2	34.7	18.3	F1048	TEMP
FR17MAG201311658	2.42	2.7	3	900	110	39.1	34	22	F1048	TEMP
FR971DU201331360	2.42	3.01	1	810	90	39.2	35	15	F1048	TROP
FR971DU201331301	2.43	2.84	1	850	96	39.2	33.4	21	F1103	TROP
FR17MAG201313210	2.43	2.45	1	990	120	39	33.7	16.3	F1115	TEMP
FR17MAG201311746	2.43	2.98	1	810	110	40	34.1	17.7	F1000	TEMP
FR17MAG201316038	2.43	2.56	3	950	120	38.8	33.7	22.7	F1074	TEMP
FR17MAG201314808	2.43	2.84	3	860	110	39.1	33.9	22.7	F1074	TEMP
FR17MAG201310900	2.43	3.08	3	790	100	38.3	34.7	20.3	F1074	TEMP
FR17MAG201312434	2.44	3.16	3	770	89	39.7	34.2	18.3	F1089	TEMP
FR971DU201331366	2.44	2.7	3	900	99	39.3	35.4	16.7	F1115	TROP
FR17MAG201310246	2.44	3.22	3	760	95	39.6	37.1	22.3	F0992	TEMP
FR17MAG201315276	2.44	2.93	1	830	100	39.4	34.1	23	F1074	TEMP
FR17MAG201410502	2.44	3.12	1	780	100	39.2	35.8	21.3	F1123	TEMP
FR971DU201331378	2.45	3.01	1	810	100	39.7	32.9	17.2	F1123	TROP
FR17MAG201313228	2.45	2.44	1	1000	120	39.4	32.9	25.3	F1074	TEMP
FR17MAG201315555	2.45	2.78	3	880	110	39.9	35.5	21	F1089	TEMP
FR971DW201430261	2.45	2.94	3	830	94	39.9	36	19	F0992	TROP
FR971DU201331122	2.45	2.78	1	880	100	39.3	35.6	17.7	F1123	TROP
FR971DU201331348	2.45	2.79	3	880	100	39.1	34.2	25	F1000	TROP
FR17MAG201315309	2.45	2.55	1	960	120	39.4	34.2	27.3	F1123	TEMP
FR17MAG201410491	2.45	2.64	1	930	120	38.9	36.5	24.7	F0979	TEMP
FR17MAG201315307	2.45	2.78	3	880	110	39.2	33.8	19.7	F0979	TEMP
FR17MAG201310915	2.45	2.9	3	840	110	39.3	35	23	F0979	TEMP
FR17MAG201311725	2.45	2.63	1	930	120	38.9	32.9	21.7	F1103	TEMP
FR17MAG201313965	2.45	2.86	1	860	110	39.2	33.6	21.3	F1123	TEMP
FR17MAG201311495	2.45	2.9	3	850	110	39.5	33.6	22.7	F0979	TEMP
FR971DU201331208	2.45	3	3	820	92	39.3	36.9	17.2	F0992	TROP
FR971DU201331214	2.45	3.16	3	780	85	39.1	35.9	18.8	F0992	TROP
FR17MAG201311751	2.45	2.73	3	900	110	39.6	35.3	16.3	F1000	TEMP
FR17MAG201312359	2.46	2.79	1	880	110	39.1	33.1	18	F1123	TEMP
FR17MAG201312425	2.46	2.92	1	840	100	39.4	34.7	20.7	F1089	TEMP
FR17MAG201312379	2.46	2.5	3	980	110	39.6	33.4	23.3	F1115	TEMP
FR17MAG201310297	2.46	2.84	3	870	100	39.5	35	26.3	F1115	TEMP
FR17MAG201410493	2.46	2.39	1	1000	120	39.1	35.2	29.7	F0979	TEMP
FR971DU201331155	2.47	2.83	3	870	91	39.3	35	18.5	F1000	TROP
FR17MAG201315312	2.47	2.41	1	1000	130	39.3	35.3	21	F1123	TEMP
FR971DU201331514	2.47	2.86	3	860	100	39.6	34.9	19.7	F1048	TROP
FR17MAG201410520	2.47	3.59	3	690	92	40.6	34.2	26.3	F1048	TEMP
FR17MAG201310248	2.48	2.75	1	900	110	39.1	35.3	20.7	F1000	TEMP
FR971DW201430513	2.48	3.25	3	760	89	39.2	35.8	17.7	F1000	TROP
FR17MAG201316173	2.48	2.88	1	860	96	39.5	34	17.3	F1123	TEMP
FR971DU201331113	2.48	2.79	3	890	100	39.4	35.7	19	F1123	TROP
FR17MAG201313869	2.48	3.26	1	760	97	39.1	34.7	17	F1089	TEMP
FR17MAG201310242	2.49	3.26	3	760	95	39.2	33.9	25.7	F0992	TEMP
FR17MAG201310894	2.49	3.44	1	720	100	38.6	35	25.3	F1074	TEMP
FR17MAG201316116	2.49	2.77	1	900	110	38.7	35.6	19	F1038	TEMP
FR17MAG201311718	2.49	2.96	3	840	110	39.5	32.5	24.3	F0992	TEMP
FR17MAG201314816	2.5	2.64	3	950	120	39.3	34.3	20.3	F1038	TEMP
FR17MAG201312487	2.5	2.77	3	900	110	39.1	34.4	21	F1038	TEMP
FR971DU201331377	2.5	2.85	3	880	100	39.7	35.8	22.2	F1123	TROP
FR17MAG201410427	2.5	2.76	3	910	120	39.8	36.4	25.3	F1038	TEMP
FR17MAG201411084	2.51	2.69	1	930	110	39.3	32.8	25.7	F1115	TEMP
FR17MAG201313976	2.51	2.65	1	950	120	39	34.5	21.3	F1089	TEMP
FR17MAG201314492	2.51	3.36	1	750	91	39.2	34	17.3	F1115	TEMP
FR17MAG201313946	2.51	2.65	3	950	120	39.1	32.7	23.3	F1048	TEMP
FR971DU201331212	2.52	3.51	3	720	80	39.5	35.7	16.7	F0992	TROP
FR971DU201331192	2.53	2.99	3	850	91	39.7	35.2	19.3	F1115	TROP
FR17MAG201315558	2.53	2.99	3	850	100	38.7	34.6	22	F1089	TEMP
FR17MAG201311487	2.53	3.2	1	790	110	38.8	33.9	23.7	F0979	TEMP
FR17MAG201314567	2.54	2.72	3	930	110	39.3	33.9	23	F1103	TEMP
FR17MAG201313954	2.54	2.55	1	1000	120	38.8	33	19.7	F1103	TEMP
FR17MAG201313244	2.55	2.79	3	910	110	39.1	35	27.3	F0992	TEMP
FR17MAG201310038	2.55	2.99	3	850	110	39.4	33.6	24.7	F0992	TEMP
FR17MAG201310930	2.55	2.84	3	900	110	39.3	35.6	24.3	F1123	TEMP
FR17MAG201410516	2.55	3.7	1	690	87	39.3	35.8	22.7	F1048	TEMP
FR17MAG201315212	2.55	3.9	1	650	87	39.4	34.3	16.7	F1048	TEMP
FR17MAG201313915	2.55	2.55	1	1000	120	39.4	33.3	26.7	F1074	TEMP
FR17MAG201315316	2.56	2.86	3	890	120	39.5	33.1	21.3	F1123	TEMP
FR17MAG201410428	2.56	2.84	3	900	120	39.4	35.9	26	F1038	TEMP
FR971DW201430531	2.56	2.98	3	860	110	39.8	35.3	18	F0979	TROP
FR17MAG201314576	2.57	3.08	3	840	110	39.2	33.9	24.7	F1123	TEMP
FR17MAG201411103	2.58	3.13	1	820	110	39.3	33.4	28	F1103	TEMP
FR17MAG201314572	2.58	2.98	1	860	110	38.9	34	17	F1123	TEMP
FR971DU201331379	2.58	2.63	1	980	110	39.4	34.8	19.8	F1123	TROP
FR17MAG201314563	2.58	2.83	3	910	110	38.9	34.4	18	F1103	TEMP
FR17MAG201311738	2.58	3.19	3	810	97	39.5	34.2	23	F1115	TEMP
FR17MAG201316180	2.58	2.7	3	960	120	38.6	35.1	23.7	F1123	TEMP
FR17MAG201313956	2.59	2.85	1	910	110	38.8	35.1	22.3	F1103	TEMP
FR17MAG201311641	2.59	3.14	3	830	100	40	32.7	23.7	F1048	TEMP
FR17MAG201410514	2.59	4.06	1	640	83	40.4	35.2	20.3	F1048	TEMP
FR971DU201331294	2.6	2.75	3	940	110	39.5	35.6	19.3	F1103	TROP
FR17MAG201313232	2.6	2.65	3	980	110	38.9	33	19.7	F1074	TEMP
FR971DU201331326	2.61	3.41	3	770	84	39.3	35	15.2	F0979	TROP
FR17MAG201311493	2.61	3.06	3	850	110	39.2	33.8	21.3	F0979	TEMP
FR971DW201430036	2.61	3.84	3	680	69	39.1	36.4	18.8	F0979	TROP
FR17MAG201411278	2.62	3.19	3	820	110	39	35.3	27.7	F1074	TEMP
FR17MAG201312294	2.62	2.79	3	940	120	39.5	34.3	25	F1000	TEMP
FR17MAG201312374	2.62	2.56	1	1000	120	39.8	34.3	19.3	F1115	TEMP
FR971DU201330749	2.62	3.59	1	730	82	39	35.8	15	F0979	TROP
FR971DW201430128	2.63	3.1	3	850	93	39.4	35.8	20.2	F1103	TROP
FR17MAG201312477	2.64	2.79	3	950	110	38.6	33.3	20	F0992	TEMP
FR17MAG201314807	2.65	3.08	3	860	110	38.8	34.4	25.7	F1074	TEMP
FR17MAG201314800	2.65	2.93	1	910	120	39.1	33	24.3	F1074	TEMP
FR971DU201331337	2.65	2.91	3	910	110	39.1	35.4	23.8	F0992	TROP
FR971DU201331362	2.66	3.18	3	840	87	39.7	34.7	22.3	F1115	TROP
FR971DU201330682	2.66	2.95	1	900	97	39	35.2	18	F1089	TROP
FR17MAG201310782	2.66	3.18	3	840	110	39.5	35.8	26	F1089	TEMP
FR17MAG201310283	2.67	3.03	3	880	110	39.2	35.2	14.3	F1103	TEMP
FR17MAG201313844	2.67	2.89	1	930	110	38.7	35	20.3	F0992	TEMP
FR971DU201331558	2.67	3	3	890	100	39.2	35.5	22	F1103	TROP
FR17MAG201313135	2.68	3.33	3	800	110	39.2	33.5	19.3	F0979	TEMP
FR17MAG201315284	2.68	2.77	3	970	110	39.6	33.9	22.7	F1074	TEMP
FR17MAG201311753	2.68	2.95	3	910	110	40.1	35.3	27.7	F1000	TEMP
FR17MAG201410498	2.68	3.05	3	880	120	39.6	35.8	24.3	F0979	TEMP
FR17MAG201315551	2.68	3.18	1	840	110	39.1	34.1	18.7	F1089	TEMP
FR17MAG201310290	2.69	2.91	1	920	110	40	35.3	26.7	F1115	TEMP
FR17MAG201311733	2.7	2.98	1	910	110	39.2	34.9	24	F1115	TEMP
FR17MAG201312295	2.71	2.79	3	970	120	39.2	33.4	23.7	F1000	TEMP
FR17MAG201313233	2.71	3.16	3	860	110	39.2	34.8	23.7	F1074	TEMP
FR17MAG201312365	2.71	3.18	3	850	110	39.4	33.6	22.7	F1123	TEMP
FR971DU201331364	2.72	2.69	3	1000	110	39.7	34.9	27.7	F1115	TROP
FR17MAG201410593	2.72	3.52	1	770	97	39.7	36.6	19.3	F0979	TEMP
FR17MAG201314809	2.73	3.1	3	880	110	39.4	31.9	27	F1074	TEMP
FR17MAG201310029	2.73	3.35	1	810	98	39.6	33.1	18.3	F0992	TEMP
FR17MAG201310299	2.73	2.82	3	970	110	40.3	36.1	26.7	F1115	TEMP
FR17MAG201313132	2.73	3.26	3	840	110	38.8	34	18	F0979	TEMP
FR17MAG201311631	2.74	2.89	3	950	110	38.8	34.8	26.3	F1123	TEMP
FR17MAG201411338	2.74	3.98	1	690	87	39.5	35.1	20.3	F1115	TEMP
FR17MAG201411094	2.74	3.16	3	870	110	39.8	35.5	27.3	F1115	TEMP
FR17MAG201410521	2.74	3.59	3	760	97	40.2	34.8	20	F1048	TEMP
FR17MAG201313246	2.75	3.09	3	890	110	39	35.2	24.3	F0992	TEMP
FR971DU201330746	2.75	3.91	3	700	76	39.6	36.4	15	F0979	TROP
FR17MAG201310030	2.75	3.13	1	880	110	39.3	34.9	19.7	F0992	TEMP
FR17MAG201315319	2.75	3.06	3	900	110	39.3	34.6	25	F1123	TEMP
FR971DU201331361	2.75	2.97	3	930	100	39.4	34.7	28.2	F1115	TROP
FR17MAG201311630	2.75	3.4	3	810	100	39.2	34.2	26	F1123	TEMP
FR17MAG201312473	2.76	3.13	3	880	110	39.6	34.3	19.7	F0992	TEMP
FR17MAG201312474	2.77	2.76	3	1000	120	39.5	33.5	20.3	F0992	TEMP
FR971DU201331352	2.77	3.23	1	860	100	39.2	35.4	18.7	F1000	TROP
FR17MAG201310227	2.78	3.31	1	840	99	39.5	34.8	23.7	F1048	TEMP
FR971DU201331497	2.78	3.11	3	890	100	39.5	35.9	23.5	F1115	TROP
FR17MAG201312376	2.78	2.61	3	1100	120	39.3	33.4	31	F1115	TEMP
FR17MAG201311748	2.78	3.55	1	780	99	39.1	34.6	20	F1000	TEMP
FR17MAG201313947	2.8	3.47	3	810	100	39.3	33	24.3	F1048	TEMP
FR971DU201331296	2.8	2.76	3	1000	120	39.7	36.3	26	F1103	TROP
FR17MAG201310944	2.81	3.37	1	830	110	39.4	34.4	14.7	F0992	TEMP
FR17MAG201312445	2.83	3.07	3	920	110	39.7	34.5	20.3	F1048	TEMP
FR17MAG201311640	2.83	3.64	1	780	94	39	35.2	27.7	F1048	TEMP
FR17MAG201315559	2.84	2.84	3	1000	110	38.7	34	23.3	F1089	TEMP
FR17MAG201315400	2.84	3.21	1	880	110	39.5	34	17	F1000	TEMP
FR17MAG201314551	2.84	3.56	3	800	100	39	32.9	25.7	F0979	TEMP
FR17MAG201316183	2.86	3.07	3	930	110	39.7	35.5	24.3	F1123	TEMP
FR17MAG201310288	2.87	2.96	1	970	110	39.6	34.9	25.3	F1115	TEMP
FR17MAG201312364	2.88	3.04	3	950	120	39.3	34.3	23.3	F1123	TEMP
FR17MAG201312363	2.91	3.15	3	920	110	39.8	35.1	22.3	F1123	TEMP
FR17MAG201315318	2.92	3.12	3	930	120	38.9	33.9	24	F1123	TEMP
FR17MAG201411303	2.92	3.11	3	940	110	39.4	35.2	18.3	F1048	TEMP
FR17MAG201311726	2.92	2.78	1	1100	130	39	34.4	25	F1103	TEMP
FR17MAG201411224	2.96	3.88	3	760	86	39.3	35	17.3	F0979	TEMP
FR17MAG201410497	2.96	3.15	3	940	120	38.8	35.7	27.7	F0979	TEMP
FR17MAG201312293	2.97	3.19	3	930	120	39.8	32.9	24	F1000	TEMP
FR17MAG201313217	2.97	3.25	3	920	110	39.7	35.3	30.3	F1115	TEMP
FR17MAG201310295	2.98	3.77	3	790	94	39.2	36.1	27	F1115	TEMP
FR17MAG201310942	3.01	3.75	1	800	100	39	35.4	17.7	F0992	TEMP
FR17MAG201312378	3.01	2.8	3	1100	130	39.6	33.5	26	F1115	TEMP
FR17MAG201310914	3.03	4.24	3	710	98	39.6	34.9	23.7	F0979	TEMP
FR17MAG201310880	3.03	4.13	1	730	97	39.5	33.4	22.7	F1048	TEMP
FR17MAG201316043	3.03	3.03	1	1000	120	39	34.6	27	F1103	TEMP
FR17MAG201314802	3.04	3.5	1	870	110	39.2	33.1	20.7	F1074	TEMP
FR17MAG201315398	3.06	3.75	1	810	100	39.1	34.1	24	F1000	TEMP
FR17MAG201310036	3.06	3.54	3	870	110	39.7	34.3	29	F0992	TEMP
FR17MAG201312437	3.08	3.63	3	850	97	39.6	33.9	18	F1089	TEMP
FR17MAG201311637	3.09	3.93	1	790	93	39.4	33.4	21.7	F1048	TEMP
FR17MAG201313922	3.09	3.31	1	930	120	38.6	33.8	19	F1115	TEMP
FR17MAG201312360	3.09	3.39	3	910	110	39.2	34.2	20	F1123	TEMP
FR17MAG201411351	3.1	3.14	3	990	120	39.7	35	29.7	F1115	TEMP
FR17MAG201313875	3.1	3.49	3	890	110	39.5	34.8	20	F1089	TEMP
FR17MAG201313919	3.11	3.93	3	790	100	39.4	32.2	22.7	F1074	TEMP
FR17MAG201313216	3.17	2.64	3	1200	140	39.4	34.9	29	F1115	TEMP
FR17MAG201410501	3.19	3.97	1	800	100	40.1	36.3	20.7	F1123	TEMP
FR17MAG201311636	3.26	4.25	1	770	89	39.1	34.2	16.7	F1048	TEMP
FR17MAG201312377	3.27	3.07	3	1100	120	39.7	33.8	23.3	F1115	TEMP
FR17MAG201310270	3.29	3.76	3	880	100	39.3	34.6	20.3	F1089	TEMP
FR17MAG201311711	3.37	4.02	1	840	100	39	35	22.7	F0992	TEMP
FR17MAG201310260	3.42	3.82	3	890	110	39.1	35.5	21	F1000	TEMP
FR17MAG201315549	3.43	4.23	3	810	97	39.2	34.8	17.3	F1103	TEMP
FR17MAG201312297	3.5	4.07	3	860	110	38.7	34.3	25	F1000	TEMP
FR17MAG201311627	3.62	4.55	1	790	100	39.2	34.2	22	F1123	TEMP
FR17MAG201411368	3.79	4.14	3	920	100	38.8	35.8	19.3	F1000	TEMP
FR17MAG201312443	3.94	4.56	3	860	110	39.9	32.1	18	F1048	TEMP
FR17MAG201313218	3.96	3.76	3	1100	120	40	35.7	29.3	F1115	TEMP
FR17MAG201316130	3.98	5.28	1	750	92	39.1	34.5	17	F0992	TEMP
FR17MAG201410505	3.99	4.25	1	940	110	39.7	37.2	30	F1123	TEMP
FR17MAG201315282	4	4.47	3	900	110	39.5	35.2	26	F1074	TEMP
FR17MAG201311070	4.14	4.77	3	870	100	39.5	34.9	19	F1000	TEMP
FR17MAG201313231	4.23	4.89	3	870	110	39.3	34.8	22	F1074	TEMP
FR17MAG201314801	4.35	6.13	1	710	94	37	33.3	20.7	F1074	TEMP
FR17MAG201312291	4.14	5.71	1	870	110	39.1	34.2	25.7	F1000	TEMP
FR17MAG201313223	4.23	4.81	3	930	110	38.6	34.6	28.3	F1115	TEMP
FR17MAG201313933	4.35	5.5	1	850	110	38.8	32.8	15.7	F1048	TEMP
FR17MAG201315217	4.23	6.88	3	810	100	39.3	35.1	24.7	F1048	TEMP
FR17MAG201315408	4.14	6.44	3	780	90	38.7	36.2	22.7	F1000	TEMP
FR17MAG201411221	4	4.96	1	960	110	39.4	34.7	19.7	F0979	TEMP
FR17MAG201411369	4.23	6.98	3	770	91	39.7	35.3	24	F1000	TEMP
FR971DU201331354	3.5	4.19	1	850	98	39	35	17.8	F1000	TROP

## Sheet: Metabolome
Animal	formate8.455	formate8.445	unknown8.245	unknown8.235	unknown8.225	unknown8.215	unknown8.205	unknown8.195	unknown8.185	unknown8.065	unknown8.055	unknown8.045	unknown8.035	unknown8.025	unknown8.015	unknown8.005	histidine7.995	histidine7.985	unknown7.975	unknown7.965	unknown7.955	unknown7.945	unknown7.935	unknown7.925	unknown7.915	unknown7.905	unknown7.895	unknown7.885	unknown7.875	unknown7.865	unknown7.855	unknown7.845	unknown7.835	unknown7.825	unknown7.815	unknown7.805	unknown7.795	unknown7.785	unknown7.775	unknown7.765	unknown7.755	tryptophane7.745	tryptophane7.735	tryptophane7.725	tryptophane7.715	tryptophane7.555	tryptophane7.545	tryptophane7.535	tryptophane7.525
FR17MAG201313983	7,81e-05	9,79e-06	5,04e-05	0,00010536	0,00013862	0,00027688	0,00014158	0,00017295	5,12e-05	0,00010244	0,00013552	0,00033518	0,00041191	0,00027623	0,00035024	0,00046827	0,00035057	0,0006306	0,00022568	0,00024658	0,00019215	0,0002337	0,00021047	0,00011322	0,0001347	0,00010301	0,00014529	7,78e-05	8,62e-05	7,94e-05	5,1e-05	5,42e-05	6,13e-05	4,32e-05	4,3e-05	3,38e-05	2,67e-05	1,88e-05	7,8e-05	3,15e-05	2,6e-05	4,01e-05	8,32e-05	0,0001004	2,5e-05	4,18e-05	0,00011302	0,00010962	6,82e-05
FR17MAG201313923	8,2e-05	2,84e-05	0,00023116	0,00019653	0,00011054	0,0001256	0,00010761	0,00011891	8,23e-05	0,00042443	0,00030547	0,00024353	0,00036668	0,0004226	0,00022557	0,00046013	0,00025195	0,00015231	0,00014549	0,00014903	0,00010472	7,61e-05	8,63e-05	5,15e-05	7,19e-05	4,56e-05	6,87e-05	6,79e-05	7,18e-05	3,53e-05	2,18e-05	1,72e-05	6,78e-05	6,62e-05	6,58e-05	1,81e-05	3,46e-05	2,13e-05	1,81e-05	1,55e-05	1,32e-05	3,41e-05	5,68e-05	6,42e-05	2,08e-05	6,07e-05	9,02e-05	0,00011479	9,72e-05
FR17MAG201411365	8,49e-05	9,21e-06	5,65e-05	7,15e-05	0,00014718	0,00024347	0,00010882	0,00010573	5e-05	0,00010114	0,00014201	0,00033501	0,00026371	0,00019404	0,00024003	0,00026287	0,0001697	0,00056006	0,00015384	0,000155	0,00011908	0,00013011	9,66e-05	5,93e-05	6,73e-05	5,87e-05	5,52e-05	5,04e-05	7,06e-05	5,39e-05	2,22e-05	1,67e-05	4,26e-05	4,56e-05	4,09e-05	1,2e-05	9,87e-06	1,6e-05	4,93e-05	1,88e-05	1,36e-05	1,83e-05	5,42e-05	6,16e-05	1,53e-05	2,22e-05	7,14e-05	6,45e-05	4,87e-05
FR17MAG201315548	6,48e-05	1,3e-05	8,13e-05	0,00017102	0,00026509	0,00014468	0,00010659	0,00010847	6,73e-05	0,0001469	0,00032636	0,00033215	0,00024211	0,00031679	0,00037303	0,0002475	0,00036531	0,00018409	0,0001678	0,00014683	0,00015481	0,00012324	6,5e-05	8,66e-05	5,5e-05	9,46e-05	4,05e-05	5,26e-05	5,38e-05	5,29e-05	1,6e-05	3,46e-05	6e-05	7,03e-05	6,46e-05	1,41e-05	1,67e-05	4,1e-05	2,48e-05	1,39e-05	1,6e-05	2,77e-05	5,92e-05	7,25e-05	1,9e-05	4,77e-05	0,00012698	0,00011433	8,62e-05
FR17MAG201313935	5,55e-05	1,27e-05	4,07e-05	5,98e-05	0,00013528	0,00026604	0,00013651	0,00012202	6,18e-05	0,00010098	0,00011158	0,00030956	0,00037921	0,00023725	0,00021293	0,00026541	0,00022225	0,00040293	0,00024341	0,00019759	0,00015452	0,00014679	0,00012152	8,06e-05	8,5e-05	7,45e-05	6,91e-05	4,84e-05	7,56e-05	6,58e-05	4,36e-05	3,93e-05	5,38e-05	6,02e-05	6,41e-05	3,33e-05	3,07e-05	3,53e-05	4,38e-05	2,1e-05	1,23e-05	1,82e-05	5,82e-05	6,11e-05	1,36e-05	3,58e-05	9,16e-05	8,37e-05	8,58e-05
FR17MAG201411337	6,85e-05	2,59e-05	0,0001947	0,00010511	0,000104	0,00015698	9,82e-05	0,00015284	5,08e-05	0,00031869	0,00018386	0,0002464	0,00032261	0,00031525	0,00020044	0,00048744	0,0001592	0,00013339	0,00011495	0,00011717	6,66e-05	8,61e-05	6,24e-05	7,74e-05	6,35e-05	4,69e-05	6,86e-05	8,97e-05	8,32e-05	0,00011158	4,71e-05	4,97e-05	8,63e-05	8,92e-05	2,21e-05	2,41e-05	3,5e-05	2,03e-05	1,27e-05	1,39e-05	1,76e-05	4,94e-05	5,31e-05	6,37e-05	2,25e-05	5,84e-05	0,00012617	0,00013134	3,55e-05
FR17MAG201316144	4,94e-05	1,17e-05	0,00019011	0,00012913	0,00010483	0,00012404	0,00010873	0,00012972	5,64e-05	0,00035132	0,00023126	0,0003072	0,00048779	0,00048134	0,00028034	0,0004364	0,00019936	0,00018296	0,00017694	0,00018383	0,00010094	0,00010995	6,4e-05	9,49e-05	8,13e-05	4,38e-05	5,91e-05	5,9e-05	4,04e-05	2,45e-05	2,87e-05	1,92e-05	6,32e-05	6,95e-05	4,7e-05	1,7e-05	5,4e-05	2,34e-05	1,25e-05	1,99e-05	1,33e-05	3,26e-05	5,06e-05	6,78e-05	1,65e-05	6,8e-05	0,00012549	9,77e-05	7,51e-05
FR17MAG201311642	0,00013568	1,55e-05	0,00016378	9,2e-05	8,73e-05	0,00012936	7,7e-05	0,0001192	5,04e-05	0,00022654	0,00019536	0,00028782	0,00037609	0,00026417	0,00025973	0,00039505	0,00016166	0,00011987	0,0001398	0,00010569	6,93e-05	7,03e-05	5,61e-05	8,62e-05	5,17e-05	3,86e-05	5,46e-05	4,78e-05	4,1e-05	3,36e-05	2,63e-05	2,37e-05	8,21e-05	7,44e-05	3,37e-05	1,82e-05	3,89e-05	1,97e-05	1,81e-05	1,48e-05	1,56e-05	3,3e-05	3,9e-05	7,35e-05	1,6e-05	6,66e-05	0,00011062	0,00010939	7,69e-05
FR17MAG201313851	6,03e-05	1,99e-05	0,00010185	0,00025848	0,00021824	0,0001683	9,78e-05	0,00012788	8,68e-05	0,00017756	0,00043024	0,00032428	0,00024238	0,00029932	0,00034334	0,00017642	0,00043401	0,00015601	0,00013793	0,00012758	0,00013362	0,00011034	7,51e-05	8,51e-05	6,68e-05	7,77e-05	5,1e-05	6,7e-05	6,32e-05	6,66e-05	4,73e-05	5,41e-05	8,81e-05	6,4e-05	5,56e-05	1,45e-05	2,45e-05	5,69e-05	1,95e-05	2,11e-05	2,21e-05	4,15e-05	5,87e-05	8,87e-05	2,27e-05	4,12e-05	9,15e-05	0,00011293	7,25e-05
FR17MAG201315218	0,00013147	9,34e-06	3,57e-05	7,49e-05	0,00012042	0,00025736	0,00012161	0,00011853	4,13e-05	0,00010641	0,00011365	0,0002391	0,00035432	0,00022744	0,00020184	0,00021554	0,0001528	0,00039103	0,00015175	0,00010119	0,00010294	9,13e-05	7,1e-05	5,01e-05	7,02e-05	4,32e-05	4,31e-05	4,92e-05	5,91e-05	5,29e-05	4,33e-05	4,19e-05	9,13e-05	8,59e-05	4,25e-05	1,49e-05	1,48e-05	1,89e-05	4,81e-05	2,2e-05	1,61e-05	3,1e-05	3,34e-05	4,74e-05	1,65e-05	5,78e-05	0,00010651	0,00012167	6,61e-05
FR17MAG201313843	5,24e-05	2,11e-05	0,00022554	0,00016401	0,00010981	0,00010847	0,00010579	0,00011941	7,34e-05	0,00039223	0,00022743	0,0002253	0,0003456	0,00036079	0,0002307	0,00044142	0,00020889	0,00013858	0,00013525	0,00012805	8,5e-05	8,19e-05	7,35e-05	5,95e-05	7,35e-05	5,08e-05	5,48e-05	4,45e-05	7e-05	5,62e-05	3,11e-05	2,57e-05	6,48e-05	7,12e-05	6,42e-05	1,52e-05	4,55e-05	3,19e-05	1,96e-05	2,14e-05	2,34e-05	1,72e-05	4,5e-05	4,48e-05	2,42e-05	4,39e-05	7,08e-05	9,54e-05	9,15e-05
FR17MAG201313963	3,61e-05	2,55e-05	0,00020559	0,00012368	9,15e-05	0,00010699	8,35e-05	9,59e-05	5,03e-05	0,00028518	0,0001984	0,00021723	0,00034779	0,00036394	0,00019319	0,00039774	0,00018131	0,00015518	0,00012966	0,00013407	8,09e-05	6,92e-05	5,03e-05	6,21e-05	6,86e-05	3,63e-05	2,46e-05	4,46e-05	4,41e-05	2,19e-05	2,25e-05	2,54e-05	5,25e-05	3,31e-05	4,55e-05	1,49e-05	3,19e-05	9,71e-06	1,48e-05	2,64e-05	1,86e-05	1,79e-05	4,63e-05	4,11e-05	9,3e-06	4,64e-05	8,12e-05	8,6e-05	4,46e-05
FR17MAG201410732	5,76e-05	1,54e-05	3,72e-05	6,32e-05	0,0001411	0,00024972	0,00010153	0,00010556	4e-05	0,00011033	0,00014397	0,0002932	0,00025585	0,00022438	0,00026343	0,00033256	0,00019169	0,00054972	0,00014027	0,0001683	0,00013052	0,0001473	0,00011013	5,87e-05	6,47e-05	6,89e-05	6,95e-05	4,38e-05	3,77e-05	4,55e-05	2,37e-05	2,53e-05	6,49e-05	6,06e-05	3,2e-05	1,1e-05	1,46e-05	1,93e-05	4,57e-05	1,33e-05	1,44e-05	2,31e-05	3,36e-05	5,91e-05	1,4e-05	4,09e-05	8,62e-05	9,65e-05	4,98e-05
FR17MAG201313932	4,89e-05	2,21e-05	7,67e-05	0,00015241	0,00020985	0,00021793	0,00012394	0,00014313	5,51e-05	0,00016814	0,00032223	0,00036085	0,00029831	0,00035058	0,00043031	0,00035488	0,00035617	0,0002284	0,00021929	0,00017394	0,00017252	0,000171	9,43e-05	8,67e-05	7,02e-05	9,03e-05	6,36e-05	5,91e-05	8,81e-05	4,81e-05	3,73e-05	2,84e-05	6,07e-05	5,82e-05	3,83e-05	2,78e-05	3,12e-05	4,11e-05	3,06e-05	2,32e-05	2,24e-05	3,13e-05	4,6e-05	4,39e-05	2,21e-05	5,95e-05	8,36e-05	8,9e-05	9,09e-05
FR17MAG201311736	7,68e-05	1,18e-05	0,00014572	0,00010166	9,34e-05	0,00011427	8,4e-05	0,00011436	4,45e-05	0,0002684	0,00018018	0,00021042	0,00033433	0,0003588	0,00019519	0,0004558	0,00022995	0,00013894	0,00014444	0,00014149	9,08e-05	7,3e-05	5,73e-05	7,57e-05	6,48e-05	5,05e-05	4,01e-05	4,99e-05	3,37e-05	3,3e-05	2,16e-05	2,82e-05	6,41e-05	6,48e-05	3,39e-05	2,16e-05	4,76e-05	2,64e-05	1,27e-05	2,05e-05	1,24e-05	3,14e-05	4,8e-05	7,39e-05	1,64e-05	5,07e-05	9,96e-05	0,00010833	6,12e-05
FR17MAG201316146	4,05e-05	2,44e-05	6,21e-05	0,00010205	0,000204	0,00021929	0,00013223	0,00013753	6,17e-05	0,00013069	0,00017619	0,00038619	0,00031734	0,00028244	0,00034786	0,00038431	0,00023857	0,00061952	0,00020214	0,0002168	0,000179	0,00019195	0,00011735	8,21e-05	8,36e-05	7,62e-05	9,42e-05	7,62e-05	9,72e-05	5,27e-05	5,45e-05	4,43e-05	9,67e-05	7,05e-05	6,97e-05	1,61e-05	2,27e-05	2,01e-05	5,79e-05	2,26e-05	1,18e-05	2,71e-05	7,6e-05	6,63e-05	2,31e-05	5,45e-05	0,0001119	0,0001273	7,82e-05
FR17MAG201314650	5,55e-05	2,23e-05	0,00021915	0,00012657	8,93e-05	0,00011727	0,00010106	0,00011693	5,78e-05	0,00037678	0,00020371	0,00022953	0,00033603	0,00034358	0,00021211	0,00044761	0,00017078	0,00013342	0,00014548	0,00011493	6,98e-05	6,26e-05	6,36e-05	7,11e-05	6,24e-05	2,95e-05	4,4e-05	5,15e-05	4,07e-05	4,25e-05	4,05e-05	2,43e-05	5,9e-05	5,19e-05	3,89e-05	2,48e-05	2,91e-05	1,66e-05	1,58e-05	1,73e-05	1,36e-05	4,26e-05	6,87e-05	6,8e-05	2,26e-05	5e-05	0,00012136	0,00012259	7,33e-05
FR17MAG201316145	6,75e-05	1,61e-05	0,00012725	0,00018758	9,4e-05	0,00010295	6,58e-05	8,93e-05	4,71e-05	0,00022623	0,00027122	0,00018342	0,0002609	0,00032679	0,00026473	0,0002969	0,0004176	0,00017316	0,0001471	0,0001363	0,00011343	8,45e-05	8,41e-05	7,64e-05	9,02e-05	6,03e-05	4,23e-05	5,14e-05	5,29e-05	3,86e-05	4,88e-05	2,95e-05	6,09e-05	4,58e-05	3,35e-05	1,27e-05	2,41e-05	2,86e-05	1,21e-05	2,13e-05	1,45e-05	1,84e-05	5,55e-05	7,8e-05	1,9e-05	1,86e-05	8,87e-05	8,29e-05	5,23e-05
FR17MAG201313975	5,77e-05	1,94e-05	4,54e-05	7,88e-05	0,00020126	0,00015116	0,00011037	9,89e-05	4,48e-05	0,00011557	0,00017767	0,00037228	0,00024165	0,00018462	0,00020588	0,00015343	0,00017734	0,00035374	0,00011777	0,00010303	9,02e-05	8,4e-05	5,85e-05	4,68e-05	6,66e-05	5,32e-05	4,21e-05	5,47e-05	4,9e-05	4,32e-05	3,41e-05	2,13e-05	2,53e-05	2,49e-05	3,4e-05	1,73e-05	2,02e-05	2,89e-05	3,06e-05	2,15e-05	1,4e-05	2,28e-05	3,54e-05	3,55e-05	1,52e-05	2,09e-05	4,21e-05	6,34e-05	5,4e-05
FR17MAG201411294	5,36e-05	1,14e-05	0,00019335	0,00011478	5,96e-05	0,00012658	7,83e-05	0,00014478	4,39e-05	0,00024105	0,00014356	0,00014348	0,00020534	0,00022503	0,00014777	0,00032005	0,00010211	7,75e-05	7,57e-05	7,47e-05	5,09e-05	5,21e-05	5,32e-05	3,51e-05	4,74e-05	2,05e-05	2,17e-05	3,43e-05	2,87e-05	3,62e-05	2,27e-05	1,87e-05	3,38e-05	2,89e-05	2,69e-05	1,04e-05	2,68e-05	9,86e-06	1,05e-05	9,51e-06	9,27e-06	1,2e-05	2,47e-05	2,15e-05	7,42e-06	1,74e-05	5,29e-05	5,42e-05	4,43e-05
FR17MAG201314490	9,62e-05	1,97e-05	6,91e-05	0,00015064	0,00022662	0,00015573	9,6e-05	0,00010097	4,88e-05	0,00014857	0,00030236	0,00035114	0,00026746	0,00030931	0,00038298	0,00027165	0,00046202	0,00028271	0,00018089	0,00017076	0,00017837	0,00012937	7,52e-05	9,23e-05	5,72e-05	8,55e-05	4,29e-05	5e-05	6,05e-05	4,42e-05	3,09e-05	3,37e-05	7,56e-05	8,46e-05	5,76e-05	2,37e-05	1,57e-05	3,6e-05	2,4e-05	1,19e-05	1,84e-05	1,92e-05	4,88e-05	4,1e-05	1,27e-05	4,83e-05	0,00010388	0,00011359	8,08e-05
FR17MAG201315301	5,91e-05	1,73e-05	7,1e-05	0,00010354	0,00022556	0,00018844	0,00011501	0,00011903	4,99e-05	0,00014429	0,00021399	0,00044211	0,00033573	0,00028036	0,00033519	0,00032132	0,00024618	0,00045534	0,00017953	0,00018569	0,00016629	0,00017424	0,00010881	9,74e-05	7,28e-05	8,1e-05	6,41e-05	6e-05	7,01e-05	6,76e-05	2,08e-05	2,95e-05	5,6e-05	6,01e-05	3,01e-05	1,95e-05	1,15e-05	4,06e-05	4,96e-05	2,44e-05	1,58e-05	4,21e-05	4,84e-05	6,73e-05	1,21e-05	4,89e-05	8,75e-05	9,7e-05	5,29e-05
FR17MAG201312479	0,00015478	9,6e-06	8,54e-05	0,00023748	0,00019501	0,00014441	9,65e-05	8,5e-05	5,82e-05	0,00018047	0,00038531	0,00028408	0,00024787	0,00030797	0,00032543	0,00017885	0,00059722	0,0001824	0,00016461	0,0001511	0,00015165	0,00011926	7,81e-05	7,56e-05	7,95e-05	9,22e-05	4,92e-05	7,42e-05	5,67e-05	4,8e-05	3,5e-05	4,36e-05	7,96e-05	7,26e-05	4,87e-05	2,66e-05	1,78e-05	4,17e-05	1,32e-05	2,24e-05	1,52e-05	2,86e-05	9,64e-05	9,61e-05	2,38e-05	4,52e-05	0,00014029	0,00013162	9,26e-05
FR17MAG201310901	6,34e-05	1,86e-05	0,00012705	0,00019902	0,00014079	0,0001356	9,61e-05	0,00012159	6,69e-05	0,0001966	0,00036386	0,00022996	0,00024539	0,00032534	0,00030104	0,00017232	0,0004326	0,00013378	0,00012661	0,00012859	0,00012998	9,59e-05	7,11e-05	6,77e-05	7,47e-05	7,37e-05	5,86e-05	6,38e-05	4,41e-05	4,82e-05	3,68e-05	3,14e-05	6,4e-05	6,14e-05	5,5e-05	1,82e-05	2,77e-05	3,52e-05	2,41e-05	1,29e-05	1,63e-05	2,25e-05	5,74e-05	5,89e-05	1,68e-05	6,99e-05	8,97e-05	9,41e-05	7,29e-05
FR17MAG201315428	8,3e-05	2,68e-05	0,00021324	0,00013521	0,00010394	0,00011855	9,84e-05	0,0001186	6,63e-05	0,00026472	0,00020812	0,00024312	0,00031298	0,00025926	0,00026017	0,00029164	0,00015786	9,85e-05	9,61e-05	9,06e-05	6,72e-05	6,59e-05	6,06e-05	6,61e-05	5,36e-05	4,48e-05	6,15e-05	7,45e-05	9,72e-05	8,94e-05	5,9e-05	2,89e-05	0,00011016	0,00010689	6,39e-05	2,77e-05	3,31e-05	1,91e-05	2,03e-05	1,14e-05	1,35e-05	1,93e-05	4,62e-05	4,94e-05	1,36e-05	6,99e-05	0,00012945	0,00012242	8,36e-05
FR17MAG201313934	9,92e-05	3,43e-05	5,91e-05	0,00011341	0,00018595	0,00034899	0,00021526	0,0001523	9,16e-05	0,00013836	0,00016488	0,00038588	0,00052764	0,00030922	0,00028075	0,00033605	0,00029672	0,00044483	0,00035399	0,00022107	0,00016576	0,00017682	0,00015109	7,08e-05	8,69e-05	6,8e-05	6,6e-05	4,66e-05	6,94e-05	5,77e-05	4,52e-05	2,85e-05	4,06e-05	4,1e-05	4,67e-05	2,06e-05	1,34e-05	2,12e-05	3,14e-05	2,26e-05	1,67e-05	2,05e-05	5,46e-05	5,87e-05	3,92e-05	4,81e-05	9,63e-05	8,15e-05	0,00010213
FR17MAG201410426	0,00014575	1,93e-05	0,00011043	0,00024177	0,00023983	0,00015365	0,00011074	0,00011923	6,64e-05	0,00017133	0,00034294	0,00030732	0,00026582	0,00034866	0,00037631	0,00021978	0,00046824	0,00021626	0,00016513	0,00014964	0,00015352	9,79e-05	5,34e-05	6,97e-05	5,61e-05	7,46e-05	3,68e-05	5,35e-05	4,94e-05	3,16e-05	3,51e-05	2,62e-05	7,35e-05	8,54e-05	6,16e-05	2,95e-05	1,92e-05	4,84e-05	2,92e-05	2e-05	1,43e-05	2,15e-05	7,47e-05	6,33e-05	1,96e-05	4,45e-05	0,0001194	0,00013027	9,77e-05
FR17MAG201314494	3,3e-05	1,76e-05	5,58e-05	7,82e-05	0,00017542	0,0001503	8,04e-05	9,37e-05	3,28e-05	9,73e-05	0,00016232	0,00029102	0,00018503	0,00020052	0,00027063	0,0002691	0,00022096	0,00042137	0,00011666	0,0001181	0,00012733	0,00012916	7,03e-05	6,11e-05	5,5e-05	6,94e-05	4,4e-05	4,09e-05	5,14e-05	4,55e-05	2,37e-05	2,88e-05	6,31e-05	7,16e-05	4,07e-05	1,6e-05	1,17e-05	3,15e-05	3,42e-05	2,06e-05	1,16e-05	1,81e-05	5,06e-05	6,2e-05	1,68e-05	6,38e-05	9,54e-05	0,00010827	5,52e-05
FR17MAG201315426	4,15e-05	1,61e-05	9,25e-05	0,0001915	0,00030741	0,00015004	9,94e-05	9,97e-05	6,08e-05	0,00015721	0,0003588	0,00033081	0,00026157	0,00035522	0,00038127	0,00023632	0,00042452	0,00024418	0,00018001	0,00014686	0,00017099	0,00013232	8,12e-05	9,7e-05	5,49e-05	9,46e-05	3,71e-05	4,56e-05	7,13e-05	5,62e-05	3,76e-05	4e-05	7,73e-05	7,27e-05	5,38e-05	3,02e-05	2,29e-05	3,71e-05	2,63e-05	1,57e-05	1,67e-05	2,14e-05	3,59e-05	4,81e-05	1,75e-05	4,55e-05	8,99e-05	9,15e-05	7,47e-05
FR17MAG201313152	5,89e-05	1,29e-05	6,76e-05	9,33e-05	0,0001373	0,00033276	0,00014791	0,00012117	6,41e-05	0,00013348	0,00012847	0,00023328	0,00034302	0,00021235	0,00020129	0,00021159	0,00021158	0,00045386	0,00025324	0,00012755	0,00011543	0,00011679	8,48e-05	6,72e-05	5,83e-05	5,96e-05	5,63e-05	4,58e-05	6,44e-05	6,82e-05	4,15e-05	3,43e-05	8,78e-05	0,00011251	0,00010549	4,21e-05	2,21e-05	1,64e-05	4,88e-05	2,23e-05	1,23e-05	2,23e-05	5,14e-05	4,9e-05	1,43e-05	4,55e-05	9,74e-05	0,00011984	9,38e-05
FR17MAG201313964	4,58e-05	1,7e-05	0,0001451	0,00010627	8,04e-05	0,00011291	9,95e-05	0,00010369	4,49e-05	0,0002729	0,0001859	0,00023859	0,00032059	0,00030989	0,0002077	0,00037706	0,00015054	0,00011634	0,00011117	0,00011696	6,19e-05	7,84e-05	5,9e-05	7,09e-05	4,34e-05	4,47e-05	4,16e-05	3,26e-05	3,5e-05	2,11e-05	2,13e-05	1,66e-05	6,49e-05	4,3e-05	4,06e-05	1,31e-05	4,59e-05	1,38e-05	1,37e-05	1,43e-05	1,75e-05	1,79e-05	3,17e-05	4,28e-05	1,89e-05	5,69e-05	8,58e-05	8,78e-05	5,55e-05
FR17MAG201313962	4,63e-05	2,22e-05	0,0001106	0,00021947	0,00024683	0,00015608	0,00011979	0,00010862	6,94e-05	0,00015677	0,00037968	0,00039627	0,00025365	0,00028471	0,00032888	0,0002152	0,00033112	0,00024038	0,00013611	0,00011907	0,00011966	0,00010919	6,92e-05	7,69e-05	5,13e-05	7,71e-05	4,23e-05	4,66e-05	6,25e-05	4,55e-05	3,13e-05	2,78e-05	4,24e-05	3,8e-05	4,21e-05	1,32e-05	2,18e-05	3,48e-05	1,78e-05	1,64e-05	1,87e-05	1,72e-05	8,44e-05	7,54e-05	2,05e-05	3,85e-05	9,39e-05	8,31e-05	7,72e-05
FR17MAG201312480	8,8e-05	1,45e-05	6,02e-05	9,67e-05	0,00023182	0,00015252	7,93e-05	8,8e-05	5,05e-05	0,00011954	0,00021665	0,00036298	0,00023217	0,00023383	0,00029068	0,00027389	0,00037211	0,00037171	0,00013898	0,00014081	0,00012095	0,00011256	6,49e-05	6,6e-05	6,02e-05	7,37e-05	4,97e-05	5,61e-05	5,22e-05	4,38e-05	2,43e-05	3,07e-05	5,8e-05	6,57e-05	3,79e-05	1,74e-05	1,75e-05	3,15e-05	2,94e-05	1,82e-05	1,87e-05	5,05e-05	7,25e-05	7,15e-05	1,08e-05	4,42e-05	0,00011856	0,00010788	4,04e-05
FR17MAG201316117	0,00018821	2,16e-05	6,27e-05	9,92e-05	0,00016264	0,00025767	0,00013562	0,00010946	5,52e-05	0,00012203	0,00015457	0,00032309	0,00035429	0,00021358	0,0001929	0,00018445	0,00014466	0,00059681	0,00018959	0,00012553	0,00010361	8,52e-05	7,14e-05	6,07e-05	7,38e-05	5,02e-05	6,27e-05	5,08e-05	7,77e-05	5,74e-05	4,92e-05	3,44e-05	6,75e-05	6,69e-05	5,1e-05	3,07e-05	2,16e-05	2,79e-05	5,47e-05	1,88e-05	1,44e-05	3,7e-05	0,00010312	0,00010588	3,27e-05	3,79e-05	0,00013302	0,00012373	9,9e-05
FR17MAG201316150	8,48e-05	1,89e-05	5,25e-05	9,77e-05	0,0001495	0,00024793	0,00012354	0,00011143	6,58e-05	0,00011352	0,00012762	0,00027632	0,00029982	0,00020098	0,00018061	0,00017579	0,00016079	0,0005346	0,00018131	0,00011912	9,94e-05	9,21e-05	8,92e-05	6,18e-05	6,92e-05	6,12e-05	5,97e-05	4,49e-05	6,72e-05	6,22e-05	3,89e-05	2,44e-05	9,85e-05	0,00010361	7,02e-05	2,58e-05	1,8e-05	3,42e-05	9,18e-05	3,51e-05	2,06e-05	3,11e-05	6,46e-05	8,04e-05	2,31e-05	5,59e-05	0,00011916	0,00016536	8,59e-05
FR17MAG201310241	7,91e-05	1,09e-05	7,53e-05	0,00016244	0,00023323	0,0001681	9,04e-05	0,00010866	5,06e-05	0,00014395	0,00031159	0,00028525	0,00021259	0,00027526	0,00033584	0,00018466	0,00040004	0,00017695	0,00013111	0,00011573	0,00011223	9,7e-05	5,35e-05	6,5e-05	4,34e-05	6,94e-05	2,73e-05	4,4e-05	5,12e-05	3,15e-05	2,47e-05	3,95e-05	6,77e-05	5,3e-05	4,57e-05	1,32e-05	1,99e-05	2,41e-05	1,74e-05	1,73e-05	1,68e-05	1,86e-05	5,9e-05	5,56e-05	1,96e-05	3,91e-05	9,98e-05	9,48e-05	5,46e-05
FR17MAG201411082	5,81e-05	2,13e-05	0,0001179	0,00023281	0,00013799	0,00015498	0,0001011	0,00011916	5,78e-05	0,0002088	0,0004618	0,00030194	0,00028632	0,00036872	0,00037634	0,00021351	0,00054631	0,00016129	0,00014153	0,0001305	0,00013303	8,68e-05	8,68e-05	6,91e-05	6,66e-05	5,92e-05	4,72e-05	8,48e-05	4,55e-05	4,72e-05	2,01e-05	2,41e-05	8,17e-05	8,03e-05	4,73e-05	2,36e-05	2,95e-05	4,22e-05	1,57e-05	2,26e-05	1,68e-05	5,61e-05	6,87e-05	8,23e-05	1,69e-05	6,56e-05	0,00014252	0,000151	6,38e-05
FR17MAG201411102	0,00011995	1,75e-05	0,00021661	0,00023057	0,00011722	0,00012309	0,00010252	0,00010274	6,93e-05	0,00032688	0,00029734	0,00023896	0,000341	0,00039625	0,00024455	0,00040324	0,00040516	0,00017782	0,00012856	0,0001398	9,43e-05	6,22e-05	7,61e-05	5,78e-05	8,35e-05	3,94e-05	3,88e-05	7,22e-05	6,02e-05	3,63e-05	3,45e-05	3,31e-05	4,62e-05	5,32e-05	4,53e-05	1,77e-05	3,72e-05	2,59e-05	1,25e-05	1,41e-05	1,28e-05	3,25e-05	7,98e-05	8,96e-05	1,8e-05	4,79e-05	0,00012047	0,0001052	7,39e-05
FR17MAG201313151	0,00029462	2,76e-05	6,14e-05	9,36e-05	0,00022159	0,00017079	9,71e-05	9,12e-05	5,67e-05	9,53e-05	0,00018275	0,00032534	0,00022163	0,00020508	0,00025886	0,00027703	0,00019976	0,00045355	0,00012633	0,00013639	0,0001216	0,0001348	8,59e-05	5,73e-05	6,22e-05	7,1e-05	5,31e-05	5,2e-05	4,76e-05	4,61e-05	2,22e-05	3,63e-05	6,88e-05	7,78e-05	7,14e-05	2,16e-05	1,53e-05	2,64e-05	2,57e-05	1,62e-05	1,16e-05	1,86e-05	5,27e-05	5,7e-05	1,6e-05	4,87e-05	9,58e-05	0,00010813	8,8e-05
FR17MAG201310958	0,00010117	2,61e-05	0,00019197	0,00010943	8,56e-05	0,00012577	0,00010641	0,0001308	5,5e-05	0,00034168	0,00020236	0,00027157	0,00039201	0,00036152	0,000234	0,00054813	0,0001756	0,00014425	0,00015212	0,0001346	7,13e-05	8,31e-05	7,27e-05	7,32e-05	6,78e-05	4,65e-05	5,38e-05	5,65e-05	4,27e-05	6,11e-05	4,03e-05	4,63e-05	5,72e-05	4,3e-05	3,38e-05	1,96e-05	3,63e-05	2,29e-05	1,02e-05	1,07e-05	1,72e-05	3,96e-05	7,14e-05	7,03e-05	1,13e-05	7,61e-05	0,00010896	0,00010791	7,8e-05
FR17MAG201410517	7,74e-05	1,86e-05	7,83e-05	0,00022092	0,00017438	0,00014296	0,00010533	0,00011338	5,37e-05	0,00016209	0,00036584	0,00024317	0,00026646	0,0003393	0,0003855	0,00020868	0,00057517	0,00021076	0,00019171	0,00013451	0,00013804	9,27e-05	7,36e-05	7,67e-05	5,83e-05	6,2e-05	4,47e-05	5,14e-05	5,19e-05	3,23e-05	2,4e-05	2,14e-05	5,21e-05	4,16e-05	4,84e-05	1,29e-05	2,01e-05	4,39e-05	1,48e-05	1,28e-05	2,33e-05	2,72e-05	7,17e-05	8,01e-05	2,47e-05	3,55e-05	0,00011624	0,00010214	9,02e-05
FR17MAG201316128	5,43e-05	1,59e-05	6,27e-05	8,99e-05	0,00015777	0,00039923	0,00016267	0,0001611	6,22e-05	0,00014608	0,00018884	0,00032808	0,00042483	0,00028231	0,00028606	0,00033553	0,00024896	0,00055282	0,00023591	0,00017907	0,00015622	0,00016013	0,00013948	7,22e-05	7,9e-05	6,48e-05	7,8e-05	5,83e-05	9,89e-05	6,27e-05	5,35e-05	2,49e-05	0,00010358	9,98e-05	8,94e-05	3,81e-05	2,1e-05	3,06e-05	4,36e-05	3,37e-05	1,79e-05	1,87e-05	6,53e-05	5,4e-05	2,45e-05	4,65e-05	9,56e-05	0,00012922	9,9e-05
FR17MAG201411085	4,65e-05	2,06e-05	5,1e-05	7,09e-05	0,00016752	0,00019427	0,00010256	0,00010342	3,86e-05	0,00011756	0,00015037	0,00032081	0,00025449	0,00021846	0,00026948	0,00029905	0,00018183	0,00049623	0,00011752	0,00014794	0,00012843	0,00012222	7,64e-05	6,91e-05	7,35e-05	5,85e-05	7,66e-05	5e-05	5,44e-05	4,01e-05	3,09e-05	3,58e-05	6,18e-05	7,22e-05	4,15e-05	2,19e-05	1,19e-05	2,07e-05	4,57e-05	1,69e-05	1,44e-05	2,86e-05	5,48e-05	5,51e-05	1,45e-05	4,43e-05	8,23e-05	8,91e-05	5,2e-05
FR17MAG201313867	9,65e-05	1,4e-05	6,11e-05	0,00012197	0,00019216	0,00012367	8,92e-05	7,87e-05	3,89e-05	9,95e-05	0,00021643	0,00032245	0,00021281	0,000245	0,0002591	0,00019464	0,00024559	0,00024499	0,00012252	0,00011965	0,00011792	9,88e-05	5,89e-05	5,23e-05	3,44e-05	6,18e-05	2,9e-05	2,71e-05	5,14e-05	3,54e-05	2,19e-05	1,17e-05	4,46e-05	4,34e-05	2,45e-05	1,49e-05	1,26e-05	2,7e-05	1,48e-05	1,33e-05	1,34e-05	1,16e-05	3,06e-05	2,95e-05	1,61e-05	3,24e-05	6,77e-05	6,08e-05	4,8e-05
FR17MAG201313871	8,5e-05	1,43e-05	7,67e-05	0,00011744	0,00021673	0,00030815	0,00014262	0,00013877	7,56e-05	0,00014867	0,00018914	0,00045103	0,0003803	0,00030476	0,00037075	0,00047468	0,00027633	0,00061827	0,00017688	0,00021687	0,00017936	0,00020794	0,00016458	8,47e-05	9,48e-05	5,85e-05	0,00011112	5,73e-05	6,41e-05	6,21e-05	3,77e-05	3,55e-05	5,95e-05	6,84e-05	4,51e-05	2,44e-05	1,84e-05	2,49e-05	5,89e-05	1,68e-05	1,01e-05	1,98e-05	5,8e-05	6,66e-05	2,53e-05	5,52e-05	0,00012577	0,00011303	6,21e-05
FR17MAG201313953	5,68e-05	1,66e-05	0,0001149	0,00020599	0,00021772	0,00014086	9,29e-05	0,00010213	5,77e-05	0,00015392	0,00035353	0,00029283	0,00022442	0,00028054	0,00034194	0,00020518	0,00043744	0,00016257	0,00015801	0,00013151	0,00012326	9,94e-05	7,3e-05	9,12e-05	6,12e-05	7,31e-05	3,19e-05	6,04e-05	4,87e-05	4,3e-05	2,08e-05	3,14e-05	6,4e-05	5,33e-05	5,97e-05	2,58e-05	1,74e-05	2,57e-05	1,83e-05	1,93e-05	1,53e-05	1,61e-05	5,04e-05	5,56e-05	2,15e-05	4,46e-05	0,00010446	0,00011743	7,8e-05
FR17MAG201313213	4,33e-05	1,49e-05	6,22e-05	0,00012828	0,00028704	0,000174	7,47e-05	0,00013131	4,01e-05	0,00012346	0,00023611	0,00030238	0,00020685	0,00022386	0,00021576	0,00013161	0,0004955	0,00017494	0,00011685	8,4e-05	9,38e-05	7,56e-05	5,53e-05	5,84e-05	5,77e-05	5,76e-05	5,2e-05	6,12e-05	6,07e-05	4,77e-05	6,05e-05	0,00010618	0,00015591	9,72e-05	6,21e-05	1,35e-05	1,37e-05	4,13e-05	1,84e-05	1,4e-05	1,34e-05	2,57e-05	3,96e-05	5,16e-05	1,33e-05	2,59e-05	9,79e-05	0,00010744	5,2e-05
FR17MAG201312482	0,00017938	1,6e-05	4,87e-05	8,42e-05	0,00016034	0,00025884	0,00012084	0,00012023	4,87e-05	0,00013822	0,00014821	0,00032886	0,00031055	0,00022267	0,00027585	0,00032589	0,00020596	0,00056052	0,00016001	0,00016888	0,00013456	0,00015698	0,00011638	5,77e-05	7,05e-05	7,09e-05	6,54e-05	6,32e-05	5,86e-05	4,42e-05	4,3e-05	3,38e-05	6,4e-05	5,7e-05	3,6e-05	1,99e-05	1,66e-05	1,95e-05	3,8e-05	2,01e-05	1,25e-05	2,45e-05	7,62e-05	9,22e-05	2,09e-05	5,13e-05	0,00011621	0,00011683	7,64e-05
FR17MAG201313128	4,86e-05	1,59e-05	0,00017523	0,00018144	9,79e-05	0,00011207	8,55e-05	0,0001003	6,84e-05	0,00026375	0,00029213	0,0002174	0,00029273	0,00032294	0,00023997	0,00033931	0,00034177	0,00013265	0,00011736	0,00012131	9,86e-05	6,11e-05	5,76e-05	5,95e-05	6,9e-05	4,4e-05	2,97e-05	3,7e-05	5,11e-05	2,2e-05	1,72e-05	2,01e-05	8,73e-05	8,93e-05	6,09e-05	1,49e-05	2,24e-05	2e-05	1,56e-05	1,94e-05	1,09e-05	1,96e-05	3,63e-05	5,61e-05	2,32e-05	4,94e-05	0,00010498	0,00011071	8,92e-05
FR17MAG201410513	9,06e-05	2,08e-05	4,43e-05	6,38e-05	0,00012479	0,00029916	0,00023117	0,00015081	8,34e-05	0,00010715	0,00013699	0,00027304	0,00045308	0,00027528	0,00023498	0,00027076	0,00026724	0,00039106	0,00029334	0,00015394	0,00013971	0,00013878	0,00011936	9,05e-05	8,17e-05	5,38e-05	8,44e-05	6,8e-05	7,41e-05	7,5e-05	6,75e-05	2,21e-05	3,05e-05	4,19e-05	3,48e-05	2,53e-05	3,57e-05	3,09e-05	3,43e-05	1,65e-05	2,01e-05	2,16e-05	6,31e-05	7,17e-05	3,48e-05	3,44e-05	9,91e-05	8,4e-05	9,59e-05
FR17MAG201313927	5,74e-05	1,14e-05	5,8e-05	0,0001048	0,00014273	0,00022903	0,00015844	0,00011244	4,76e-05	9,24e-05	0,00013122	0,00027751	0,00038051	0,00026199	0,00017735	0,00019776	0,00018969	0,00025843	0,00013722	0,00010487	0,00010774	0,00012164	0,00010494	6,21e-05	6,37e-05	6,54e-05	4,65e-05	4,91e-05	4,38e-05	4,47e-05	4,25e-05	1,53e-05	3,42e-05	3,94e-05	1,5e-05	1,98e-05	2,45e-05	2,01e-05	5,2e-05	4,28e-05	2,23e-05	5,54e-05	8,45e-05	9,33e-05	2e-05	4,3e-05	0,00012378	9,91e-05	6,52e-05
FR17MAG201316121	0,00012504	1,67e-05	5,32e-05	6,98e-05	0,00014611	0,00028012	0,00016254	0,00013219	5,67e-05	0,00012167	0,00018749	0,00038917	0,00036219	0,00023333	0,00027942	0,00034262	0,00030478	0,00042403	0,00016672	0,00015492	0,0001522	0,00014118	0,00010498	7,83e-05	7,67e-05	6,13e-05	7,29e-05	3,58e-05	6,94e-05	5,26e-05	2,76e-05	2,85e-05	6,36e-05	5,25e-05	4,19e-05	2,4e-05	2,47e-05	2,33e-05	2,52e-05	1,69e-05	1,19e-05	3,3e-05	9,95e-05	9,86e-05	3,87e-05	3,21e-05	0,00010647	0,00011157	0,00012489
FR17MAG201312481	0,00016283	2,14e-05	3,8e-05	9,16e-05	0,00012799	0,00031194	0,00013068	0,0001085	4,74e-05	0,0001254	0,00015531	0,0003127	0,00042043	0,00023018	0,00026338	0,00033347	0,00028361	0,00061473	0,00020918	0,00018004	0,00014827	0,00016373	0,00014976	0,00010305	6,75e-05	5,47e-05	8,84e-05	5,01e-05	7,53e-05	6,94e-05	4,8e-05	4,15e-05	8,91e-05	6,27e-05	7,2e-05	2,2e-05	3,36e-05	1,95e-05	4,77e-05	2,33e-05	1,15e-05	2,2e-05	8,71e-05	0,00010063	2,53e-05	5,68e-05	0,00012013	0,00012417	0,00011923
FR17MAG201313913	6,78e-05	2,11e-05	0,00013445	0,00024097	0,00011899	0,00012929	9,07e-05	0,00010807	5,39e-05	0,00022392	0,00036131	0,00020997	0,00025819	0,00037926	0,00032827	0,00022062	0,00055265	0,00019966	0,00017086	0,00015568	0,00013441	7,2e-05	6,76e-05	6,08e-05	9,19e-05	5,08e-05	5,39e-05	6,73e-05	5,34e-05	4,26e-05	2,44e-05	1,4e-05	8,29e-05	6,97e-05	4,16e-05	1,45e-05	1,83e-05	4,07e-05	1,51e-05	1,63e-05	1,3e-05	3,76e-05	4,8e-05	6,22e-05	1,44e-05	6,67e-05	0,00011364	0,00011165	5,75e-05
FR17MAG201313160	5,11e-05	1,54e-05	7,34e-05	0,00015823	0,00023071	0,00014783	7,3e-05	0,00010699	4,06e-05	0,00013112	0,00029486	0,00029507	0,00022456	0,00029565	0,00034341	0,00021159	0,00054031	0,0002161	0,00016281	0,0001421	0,00015882	0,00011979	6,44e-05	6,45e-05	6,69e-05	9,19e-05	4,39e-05	6,25e-05	5,59e-05	3,91e-05	2,62e-05	2,15e-05	6,91e-05	4,34e-05	3,07e-05	2,3e-05	1,14e-05	3,12e-05	2,54e-05	1,33e-05	1,89e-05	5,59e-05	6,58e-05	8,84e-05	2,3e-05	4,63e-05	0,00012694	0,00013838	4,55e-05
FR17MAG201411295	7,72e-05	1,47e-05	0,00011084	0,00025962	0,00017907	0,00016041	0,00010585	0,00012339	4,89e-05	0,00020928	0,00036793	0,00027389	0,00026651	0,00036496	0,00034254	0,00024165	0,00052734	0,00020532	0,00019122	0,00016097	0,00014468	9,2e-05	8,18e-05	6,76e-05	8,59e-05	5,67e-05	6e-05	8,49e-05	6,21e-05	5,3e-05	4,58e-05	5,87e-05	0,00010258	9,23e-05	4,3e-05	2,27e-05	1,95e-05	4,56e-05	2,87e-05	1,84e-05	1,69e-05	5,05e-05	3,71e-05	4,26e-05	2,54e-05	5,85e-05	0,00012567	0,00011214	4,68e-05
FR17MAG201411353	8,31e-05	2,11e-05	2,56e-05	5,62e-05	6,78e-05	0,00015744	0,00020711	0,00014566	6,46e-05	6,61e-05	0,00010986	0,00015416	0,00034143	0,00025481	0,00017378	0,00015635	0,00016016	0,00020825	0,00052599	0,00014436	0,00012964	0,00012306	0,00010065	8,22e-05	6,31e-05	7,98e-05	5,45e-05	7,16e-05	5,21e-05	5,7e-05	4,09e-05	2,96e-05	6,35e-05	5,51e-05	5,5e-05	2,81e-05	1,82e-05	2,79e-05	3,54e-05	5,2e-05	2,18e-05	2,64e-05	8,02e-05	8,71e-05	4,16e-05	3,44e-05	8,15e-05	8,96e-05	8,35e-05
FR17MAG201313130	4,12e-05	2,98e-05	9,06e-05	0,00017809	0,00024327	0,00019116	0,00013511	0,00012813	4,73e-05	0,00013621	0,00033479	0,00045462	0,00032454	0,00039707	0,00042733	0,00030576	0,00053229	0,00030867	0,00020998	0,00018913	0,00019701	0,00016344	7,95e-05	0,00010462	9,97e-05	0,00011786	5,42e-05	6,21e-05	6,57e-05	7,55e-05	4,45e-05	3,86e-05	4,23e-05	4,8e-05	4,52e-05	2,17e-05	2,12e-05	4,9e-05	3,6e-05	2,28e-05	9,58e-06	4,28e-05	5,57e-05	8,81e-05	1,94e-05	5,32e-05	0,00010695	0,00010514	6,27e-05
FR17MAG201411300	3,19e-05	1,83e-05	4,99e-05	7,11e-05	0,00014648	0,0002135	9,51e-05	7,5e-05	2,6e-05	0,00010207	0,00013374	0,00032838	0,00029812	0,00021299	0,00025525	0,00032117	0,00020171	0,00047184	0,00018595	0,00018586	0,00013802	0,00014986	0,00010506	7,3e-05	7,65e-05	5,44e-05	6,79e-05	5,26e-05	5,17e-05	6,4e-05	1,85e-05	2,28e-05	4,71e-05	6,02e-05	3,84e-05	2,72e-05	1,44e-05	1,61e-05	4,07e-05	2,37e-05	1,93e-05	1,89e-05	3,48e-05	3,79e-05	1,43e-05	3,79e-05	8,89e-05	8,26e-05	5,18e-05
FR17MAG201314565	0,0001505	2,26e-05	4,97e-05	6,27e-05	9,7e-05	0,00027744	0,00013223	9,9e-05	4,36e-05	0,00010655	0,00011787	0,0002544	0,00038749	0,00019353	0,00019904	0,0002354	0,00021782	0,00040324	0,00016604	0,00012036	0,00012261	0,00012251	0,00010283	6,55e-05	7,11e-05	4,98e-05	4,55e-05	3,05e-05	3,63e-05	5,7e-05	2,93e-05	1,41e-05	4,34e-05	4,92e-05	5,88e-05	1,32e-05	1,53e-05	1,69e-05	2,48e-05	1,41e-05	1,81e-05	1,14e-05	5,37e-05	4,69e-05	1,59e-05	1,94e-05	9,79e-05	8,47e-05	6,28e-05
FR17MAG201411364	9,72e-05	1,06e-05	3,36e-05	5,95e-05	0,00015831	0,00018631	7,65e-05	8,23e-05	1,67e-05	7,88e-05	0,00011636	0,00031314	0,00025043	0,00019161	0,00022235	0,00024457	0,00017791	0,00054479	0,00014112	0,00013722	0,00010797	9e-05	7,06e-05	5,61e-05	3,61e-05	3,4e-05	3,88e-05	4,73e-05	4,04e-05	4,11e-05	1,47e-05	1,8e-05	4,69e-05	5,51e-05	2,32e-05	2,26e-05	1,57e-05	2,15e-05	2e-05	1,66e-05	1,76e-05	3,24e-05	4,8e-05	6,83e-05	1,8e-05	1,81e-05	8,53e-05	8,8e-05	2,71e-05
FR17MAG201315280	7,61e-05	2,15e-05	6,47e-05	8,83e-05	0,00016029	0,0003029	0,00013001	0,00013408	5,13e-05	0,00013385	0,00015884	0,00031977	0,00030756	0,00021357	0,00025218	0,00031812	0,00023395	0,00052025	0,00015221	0,00014083	0,0001251	0,00012592	0,00010261	6,57e-05	7,32e-05	7,28e-05	8,33e-05	5,21e-05	6,12e-05	6,03e-05	3,99e-05	3,5e-05	9,32e-05	0,00012403	8,83e-05	3,86e-05	2,27e-05	2,08e-05	3,67e-05	1,99e-05	1,46e-05	2,94e-05	7,18e-05	7,55e-05	1,62e-05	6,5e-05	0,00012001	0,00011591	0,00010199
FR17MAG201310891	7,76e-05	1,36e-05	0,00010843	0,00026945	0,00012217	0,00013431	8,08e-05	8,73e-05	5,74e-05	0,00023432	0,00034152	0,00018787	0,00023679	0,00034215	0,00029308	0,00021588	0,00039197	0,00013743	0,00012986	0,00011573	0,00013085	6,59e-05	7,04e-05	4,25e-05	7,31e-05	3,42e-05	4,79e-05	4,57e-05	4,04e-05	3,74e-05	2,53e-05	2,87e-05	6,05e-05	6,69e-05	7,23e-05	1,83e-05	1,31e-05	3,43e-05	1,26e-05	1,31e-05	2,12e-05	1,53e-05	5,08e-05	4,53e-05	2,37e-05	3,73e-05	9,17e-05	8,22e-05	8,55e-05
FR17MAG201310878	6,55e-05	1,52e-05	4,63e-05	8,02e-05	0,00016838	0,00024143	0,00012357	9,02e-05	4,3e-05	0,00010958	0,00013704	0,00029633	0,00036428	0,00023674	0,00024846	0,00031066	0,00027328	0,00049698	0,00030551	0,00021306	0,0001552	0,00015223	0,0001147	8,85e-05	7,83e-05	7,24e-05	8,06e-05	4,62e-05	5,16e-05	4,89e-05	2,37e-05	2,09e-05	6,83e-05	7,71e-05	6,71e-05	2,62e-05	2,64e-05	1,42e-05	2,46e-05	1,96e-05	1,13e-05	1,99e-05	4e-05	5,73e-05	1,37e-05	3,27e-05	0,00011102	0,00011192	8,41e-05
FR17MAG201313203	6,84e-05	1,65e-05	5,51e-05	6,62e-05	0,00016657	0,00022225	0,00013536	0,00011596	6,7e-05	0,00011185	0,00016151	0,00034763	0,00030657	0,00024053	0,00030216	0,0003217	0,00023527	0,00060793	0,00020456	0,00017624	0,00014568	0,00016241	0,00012159	9e-05	9,9e-05	8,16e-05	8,28e-05	5,76e-05	6,35e-05	5,74e-05	3,01e-05	3,95e-05	4,52e-05	4,22e-05	4,91e-05	2,38e-05	1,7e-05	2,81e-05	4,09e-05	2,4e-05	1,18e-05	2,24e-05	7,42e-05	8,38e-05	2,83e-05	3,84e-05	8,37e-05	9,2e-05	0,00010051
FR17MAG201316122	8,38e-05	1,55e-05	5,15e-05	7,53e-05	0,0001279	0,00027689	0,00013487	0,00013109	5,62e-05	0,00010247	0,00011325	0,00025786	0,00037865	0,00021906	0,000237	0,00030799	0,00025001	0,00040668	0,00020772	0,00015555	0,00015269	0,00016483	0,00013642	7,97e-05	9,28e-05	6,71e-05	8,61e-05	7,48e-05	7,38e-05	7,94e-05	4,5e-05	3,62e-05	8,52e-05	0,00010422	8,21e-05	2,68e-05	2,62e-05	2,89e-05	4,89e-05	2,15e-05	2,12e-05	2,72e-05	5,38e-05	5,85e-05	2,44e-05	3,82e-05	0,00010524	0,00011944	9,03e-05
FR17MAG201313226	4,4e-05	2,38e-05	3,92e-05	8,03e-05	0,00012195	0,000329	0,00015562	0,00012687	5,14e-05	0,00011874	0,00013796	0,00034326	0,0004061	0,00020437	0,00021559	0,00026608	0,00022924	0,00064936	0,00028347	0,0002103	0,00015169	0,00014903	0,00012967	7,96e-05	7,85e-05	6,37e-05	7,71e-05	5,54e-05	7,31e-05	6,25e-05	4,29e-05	3,18e-05	3,78e-05	5,64e-05	5,85e-05	3,51e-05	3,23e-05	2,67e-05	5,12e-05	2,96e-05	2,38e-05	1,99e-05	9,26e-05	8,87e-05	3,76e-05	2,88e-05	0,00011069	9,89e-05	0,00011687
FR17MAG201314648	0,00012798	1,5e-05	0,00024123	0,00018727	0,00011066	0,00011527	9,81e-05	0,00012382	7,93e-05	0,00041865	0,00028183	0,00027711	0,00033624	0,00040301	0,00023631	0,00045221	0,00023634	0,00016781	0,00015007	0,00013814	9,56e-05	6,88e-05	8,2e-05	6,1e-05	6,69e-05	3,18e-05	5,05e-05	4,95e-05	5,56e-05	3,51e-05	4,18e-05	3,38e-05	6,82e-05	7,56e-05	5,75e-05	2,44e-05	3,84e-05	3,59e-05	1,86e-05	1,92e-05	1,85e-05	2,88e-05	7,34e-05	7,95e-05	2,02e-05	5,22e-05	0,00014324	0,00013201	9,32e-05
FR17MAG201316151	0,00014271	2,12e-05	8,12e-05	0,00020846	0,00019882	0,00013622	9,55e-05	0,00011244	7,61e-05	0,00015158	0,00033275	0,00026527	0,000222	0,00028373	0,00031192	0,00017437	0,00057049	0,00017548	0,00014366	0,00011639	0,00013368	9,21e-05	7,24e-05	6,71e-05	6,53e-05	7,36e-05	5,03e-05	5,04e-05	4,55e-05	4,62e-05	2,58e-05	2,68e-05	5,4e-05	3,74e-05	5,44e-05	1,93e-05	2,32e-05	3,6e-05	2,03e-05	1,71e-05	1,43e-05	3,79e-05	9,97e-05	0,00012444	3,07e-05	2,84e-05	0,00013778	0,00013746	9,14e-05
FR17MAG201315404	4,34e-05	1,6e-05	8,15e-05	0,0001479	0,00015653	0,0001202	8,47e-05	9,99e-05	4,05e-05	0,00012514	0,00026228	0,00024691	0,00021363	0,00026671	0,00030243	0,00018733	0,00045285	0,00018531	0,00014701	0,00011934	0,00012687	0,0001052	6,28e-05	6,42e-05	5,41e-05	6,3e-05	3,21e-05	5,83e-05	6,44e-05	3,53e-05	3,95e-05	2,27e-05	7,44e-05	6,78e-05	5,06e-05	1,56e-05	2,05e-05	7e-05	2,57e-05	1,36e-05	1,71e-05	2,13e-05	3,44e-05	4,99e-05	2,01e-05	3,97e-05	8,62e-05	8,65e-05	6,27e-05
FR17MAG201314804	4,37e-05	1,33e-05	6,85e-05	0,0001111	0,00024375	0,00028487	0,00013631	0,00010774	5,27e-05	0,00013073	0,00022247	0,00047495	0,00035532	0,0002848	0,00036098	0,00042486	0,00024984	0,00061338	0,00017172	0,00020507	0,00017526	0,00017675	0,00011146	8,01e-05	9,39e-05	7,23e-05	8,82e-05	5,63e-05	5,74e-05	5,11e-05	2,34e-05	2,14e-05	6,53e-05	4,93e-05	5,89e-05	2,66e-05	1,91e-05	1,75e-05	6,08e-05	1,77e-05	2,01e-05	3,07e-05	7,29e-05	8,5e-05	2,94e-05	6,46e-05	0,00011148	0,00010858	9,02e-05
FR17MAG201310957	0,00015639	2,35e-05	0,00018182	0,00015876	0,00013183	0,00015505	0,00012207	0,00011553	8,21e-05	0,00028548	0,00023506	0,00030046	0,00045046	0,00049902	0,00028326	0,00050702	0,00030589	0,00021248	0,00016885	0,00019256	0,00013851	7,21e-05	8,86e-05	7,51e-05	0,00011116	3,87e-05	5,56e-05	5,95e-05	3,78e-05	2,06e-05	2,95e-05	3,03e-05	4,65e-05	4,89e-05	2,51e-05	1,91e-05	4,03e-05	2,78e-05	1,89e-05	1,4e-05	1,55e-05	6,95e-05	4,96e-05	7,44e-05	2,07e-05	7,25e-05	0,00012354	0,00011097	5,05e-05
FR17MAG201313921	4,13e-05	3e-05	9,36e-05	0,0001579	0,00030117	0,00018592	0,00016129	0,00013454	8,4e-05	0,00014272	0,00028023	0,00048985	0,00028166	0,00029468	0,00042738	0,00040435	0,00032346	0,00043507	0,00017952	0,00018199	0,00018395	0,00017673	0,00011111	0,00010006	7,85e-05	0,00010569	5,38e-05	5,94e-05	8,63e-05	7,67e-05	3,28e-05	3,82e-05	5,89e-05	4,54e-05	6,15e-05	3,53e-05	2,15e-05	2,43e-05	2,27e-05	1,57e-05	1,21e-05	2,19e-05	5,08e-05	5,36e-05	2,55e-05	6,41e-05	7,4e-05	8,64e-05	8,75e-05
FR17MAG201314812	6,38e-05	2,08e-05	6,48e-05	9,71e-05	0,00017955	0,00028981	0,00013775	0,00011421	6,72e-05	0,00012776	0,00018577	0,00038019	0,00038374	0,00023488	0,00027109	0,00031677	0,00022208	0,00047373	0,00017455	0,00016068	0,00014047	0,00015149	0,00012434	6,94e-05	7,29e-05	5,12e-05	8,83e-05	5,35e-05	6,54e-05	5,48e-05	3,13e-05	3,21e-05	6,56e-05	6,31e-05	4,77e-05	2,06e-05	2,05e-05	2,87e-05	3e-05	2,04e-05	2,54e-05	2,02e-05	3,57e-05	7,55e-05	2,13e-05	4,95e-05	9,04e-05	0,00010452	9,03e-05
FR17MAG201410425	7,92e-05	1,71e-05	0,00011501	0,00026007	0,00016602	0,00015152	9,75e-05	0,00011728	7,67e-05	0,00023369	0,00041543	0,00024009	0,00025245	0,00033976	0,00034724	0,00019383	0,00059344	0,00017021	0,0001467	0,00014258	0,00013116	8,45e-05	6,86e-05	4,58e-05	5,37e-05	7,73e-05	4,18e-05	5,94e-05	5,43e-05	3,53e-05	3,58e-05	3,77e-05	7,18e-05	6,89e-05	5,86e-05	1,96e-05	1,36e-05	7,72e-05	1,73e-05	1,94e-05	1,39e-05	2,03e-05	6,45e-05	8,92e-05	2,17e-05	3,69e-05	0,00010367	0,00012392	9,12e-05
FR17MAG201411219	0,00013966	3,74e-05	5,4e-05	8,13e-05	0,0001839	0,00025308	0,00010617	0,00014009	5,11e-05	0,00011679	0,00013896	0,00033181	0.0003	0,00021536	0,00019733	0,00017638	0,0001471	0,0004832	0,00014841	0,00012284	0,00010599	0,00010468	8,96e-05	8,43e-05	6,39e-05	4,87e-05	5,89e-05	4,73e-05	5,37e-05	6,24e-05	3,9e-05	2,79e-05	5,77e-05	5,47e-05	5,86e-05	2,8e-05	2,84e-05	2,59e-05	7,63e-05	1,58e-05	2,96e-05	2,97e-05	6,46e-05	8,63e-05	2,92e-05	4,17e-05	7,36e-05	8,37e-05	8,16e-05
FR17MAG201316120	0,00015305	2,87e-05	4,63e-05	8,42e-05	0,00017339	0,0002212	0,00012005	9,68e-05	4,19e-05	0,0001159	0,00016207	0,00032729	0,00033362	0,00023555	0,00020265	0,00022093	0,00017482	0,00051589	0,00014937	0,00012077	0,00010178	9,39e-05	6,21e-05	5,99e-05	5,46e-05	4,98e-05	4,57e-05	4,75e-05	6,71e-05	5,52e-05	2,29e-05	2,09e-05	6,12e-05	6,37e-05	6,35e-05	1,56e-05	1,51e-05	1,76e-05	4,91e-05	1,76e-05	2,19e-05	3,03e-05	6,1e-05	5,93e-05	1,7e-05	6,32e-05	0,00010892	0,00012789	0,00011005
FR17MAG201410727	6,72e-05	1,95e-05	5,96e-05	0,00010649	0,00015242	0,00032054	0,00015606	0,00012812	5,95e-05	0,00012562	0,00015534	0,00036782	0,00036077	0,00022638	0,00030279	0,00036411	0,0002583	0,00055234	0,00018016	0,00018366	0,00015907	0,00016204	0,00013459	6,65e-05	7,29e-05	7,21e-05	0,00010068	4,61e-05	7,04e-05	5,77e-05	4,68e-05	2,72e-05	7,63e-05	7,61e-05	6,43e-05	1,79e-05	2,03e-05	1,25e-05	3,67e-05	1,82e-05	2,4e-05	1,11e-05	5,09e-05	6,54e-05	2,4e-05	5,09e-05	9,46e-05	0,00012564	0,00010674
FR17MAG201314488	0,00013337	1,54e-05	5,53e-05	7,27e-05	0,00011747	0,00028749	0,00012607	0,00010733	4,58e-05	0,00010955	0,00011758	0,00026486	0,00032483	0,00020188	0,00024401	0,00031043	0,00027763	0,00059136	0,00018233	0,00017571	0,00013494	0,00015167	0,00012919	8,03e-05	8,66e-05	7,29e-05	9,51e-05	5,78e-05	6,39e-05	6,31e-05	3,74e-05	3,36e-05	9,35e-05	9,62e-05	7,81e-05	3,36e-05	2,15e-05	2,14e-05	4,75e-05	1,99e-05	2,01e-05	2,52e-05	7,3e-05	8,37e-05	2,89e-05	3,92e-05	0,00012211	0,00013322	9,77e-05
FR17MAG201313238	0,00014603	1,59e-05	4,92e-05	7,94e-05	0,00016469	0,00023766	0,0001288	0,00012191	5,76e-05	9,91e-05	0,00012532	0,00031489	0,00033524	0,00025574	0,00030216	0,00033887	0,00022725	0,00047838	0,00023276	0,00017533	0,00015571	0,00017026	0,00012138	7,95e-05	7,74e-05	6,16e-05	8,09e-05	6,78e-05	7,11e-05	5,61e-05	3,51e-05	3,6e-05	6,23e-05	5,75e-05	4,92e-05	1,32e-05	2,07e-05	1,46e-05	4,51e-05	2,09e-05	1,54e-05	2,67e-05	6,74e-05	5,68e-05	2,11e-05	4,16e-05	8,77e-05	0,00010311	8,97e-05
FR17MAG201313126	4,66e-05	2,24e-05	0,00021302	0,00012994	0,00012948	0,00015671	9,73e-05	0,00013863	6,64e-05	0,0003329	0,00019846	0,00027408	0,00042433	0,00042785	0,00026633	0,00047129	0,00019343	0,00015369	0,00013828	0,00014529	0,00010195	8,03e-05	6,58e-05	9,58e-05	5,32e-05	2,79e-05	5,01e-05	6e-05	4,09e-05	2,84e-05	2,4e-05	3,28e-05	5,92e-05	6,36e-05	5,5e-05	2,73e-05	3,99e-05	1,8e-05	1,78e-05	1,49e-05	1,62e-05	2,04e-05	4,51e-05	4,06e-05	1,9e-05	5,87e-05	9,36e-05	9,58e-05	7,23e-05
FR17MAG201310955	0,00012252	1,53e-05	0,00015489	0,00023046	0,00012784	0,00012405	9,51e-05	0,00012105	7,25e-05	0,00018959	0,00038874	0,0002737	0,00025166	0,00031878	0,0003119	0,00016963	0,00043578	0,000113	0,00012757	0,00013224	0,00012689	6,87e-05	6,43e-05	6,17e-05	6,53e-05	3,95e-05	3,91e-05	4,37e-05	3,88e-05	4,05e-05	1,95e-05	2,81e-05	5,8e-05	4,84e-05	3,7e-05	2,01e-05	1,94e-05	4,83e-05	2,2e-05	1,38e-05	1,91e-05	3,31e-05	5,87e-05	7,62e-05	1,74e-05	5,26e-05	0,00010861	0,00011974	7,1e-05
FR17MAG201313868	5,04e-05	1,16e-05	3,3e-05	6,3e-05	0,00012736	0,0002359	0,00012511	0,00014803	6,28e-05	9,22e-05	0,0001373	0,00033282	0,00029267	0,00021564	0,00025161	0,00027798	0,00019164	0,0003907	0,00016041	0,00016321	0,00014607	0,00013439	0,0001151	6,5e-05	8,03e-05	7,12e-05	6,76e-05	5,4e-05	6,28e-05	5,55e-05	3,56e-05	3,01e-05	6,19e-05	6,17e-05	5,83e-05	1,62e-05	2,14e-05	1,6e-05	4,23e-05	1,49e-05	1,67e-05	1,47e-05	4,03e-05	4,08e-05	1,69e-05	2,83e-05	6,74e-05	7,74e-05	7,66e-05
FR17MAG201312286	0,00011343	0,00013611	7,24e-05	9,03e-05	4,54e-05	1,4e-05	4,21e-05	3,98e-05	9,5e-05	2,68e-05	0,00020067	0,00010573	9,4e-05	0,00016071	0,0001895	6,83e-05	0,00032456	3,16e-05	3,87e-05	2,04e-05	3,41e-05	2,5e-05	3,57e-05	5,92e-05	4,5e-05	5,53e-05	8e-05	6,99e-05	7,16e-05	9,39e-05	0,00010613	9,64e-05	3,97e-05	4,36e-05	5,54e-05	0,00010031	0,00012349	9,43e-05	0,00011839	0,00011762	0,00012529	0,00012471	7,88e-05	6,72e-05	0,00012499	8,73e-05	2,74e-05	1,73e-05	6,36e-05
FR17MAG201312372	7,68e-05	1,43e-05	3,03e-05	4,48e-05	0,00012877	0,00021501	0,00011278	9,6e-05	5,07e-05	9,8e-05	0,0001114	0,00029024	0,00031236	0,00020276	0,00023575	0,00027629	0,00018843	0,00045592	0,00017968	0,00013773	0,00013585	0,00014209	0,00011071	7,57e-05	7,37e-05	6,31e-05	6,08e-05	3,87e-05	5,52e-05	4,18e-05	3,16e-05	2,68e-05	4,72e-05	4,79e-05	5,61e-05	2,39e-05	2,26e-05	1,49e-05	3,7e-05	1,2e-05	1,57e-05	1,21e-05	5,8e-05	6,62e-05	2,05e-05	2,66e-05	7,98e-05	8,79e-05	7,88e-05
FR17MAG201312288	0,00010128	1,2e-05	9,38e-05	0,00017597	0,00025347	0,00015075	0,00010363	0,00011464	4,75e-05	0,00015333	0,00032852	0,00037071	0,00025349	0,00030766	0,00036071	0,00023605	0,00047972	0,00024925	0,00014972	0,00012705	0,00014748	0,00013214	5,9e-05	7,89e-05	4,22e-05	9,35e-05	2,95e-05	5,38e-05	6,21e-05	4,7e-05	3,41e-05	2,79e-05	5,58e-05	6,34e-05	5,56e-05	1,97e-05	2,38e-05	4,01e-05	2,56e-05	2,05e-05	1,6e-05	3,59e-05	8,35e-05	8,3e-05	2,54e-05	4,77e-05	0,00012275	0,0001107	0,00010288
FR17MAG201316046	6,56e-05	2,5e-05	7,56e-05	0,00015268	0,00026491	0,00014268	9,25e-05	0,00011099	4,98e-05	0,00012978	0,00025706	0,0003356	0,00021666	0,00026951	0,00033098	0,00024176	0,00038695	0,00033265	0,00015337	0,00014302	0,00014458	0,00013287	7e-05	6,89e-05	5,16e-05	8,02e-05	3,58e-05	5,56e-05	4,42e-05	4,08e-05	2,51e-05	3,69e-05	0,0001135	9,46e-05	8,62e-05	2,64e-05	1,48e-05	3,1e-05	2,43e-05	1,72e-05	1,14e-05	2,07e-05	7,1e-05	7,08e-05	1,71e-05	5,42e-05	0,00013073	0,00015959	9,11e-05
FR17MAG201316133	0,00014459	2,02e-05	0,00010304	0,00022645	0,00024689	0,0001545	0,0001023	0,00011824	4,63e-05	0,00018639	0,00038565	0,0003272	0,00027598	0,00034246	0,00040621	0,00019842	0,00067149	0,00018428	0,00017487	0,0001432	0,00015662	0,00012158	6,56e-05	7,71e-05	6,45e-05	9,73e-05	3,16e-05	6,69e-05	7,19e-05	5,5e-05	4,1e-05	6,04e-05	9,03e-05	9,12e-05	8,66e-05	2,2e-05	1,88e-05	6,33e-05	1,8e-05	2,17e-05	1,78e-05	2,35e-05	9,28e-05	0,00010361	2,12e-05	6,02e-05	0,00013251	0,00014947	0,0001067
FR17MAG201314652	0,00012022	2,04e-05	4,81e-05	8,84e-05	0,00022052	0,00017897	0,00010721	0,00010279	5,05e-05	0,00011466	0,00018358	0,00039438	0,0002464	0,00020317	0,00017841	0,00016428	0,00020217	0,00047011	0,00013944	0,00012005	9,46e-05	8,92e-05	4,66e-05	4,97e-05	6,37e-05	4,77e-05	4,28e-05	5,04e-05	7,37e-05	5,9e-05	4,06e-05	2,64e-05	7,07e-05	7,2e-05	5,02e-05	2,53e-05	2,06e-05	3,09e-05	6,57e-05	1,5e-05	1,68e-05	3,83e-05	7,06e-05	9,72e-05	2,44e-05	4,05e-05	0,00011398	0,00015357	9,04e-05
FR17MAG201311653	5e-05	1,54e-05	2,84e-05	5,69e-05	0,00012754	0,0002515	0,00013088	0,00011564	6,13e-05	9,12e-05	0,00010358	0,0002602	0,00037964	0,00021119	0,00020944	0,00027034	0,00023532	0,00039585	0,00028397	0,00019965	0,00013462	0,00014161	0,00012157	6,96e-05	7,55e-05	6,99e-05	7,25e-05	6,24e-05	6,07e-05	7,86e-05	4,27e-05	2,84e-05	6,12e-05	5,32e-05	6,26e-05	1,78e-05	2,88e-05	2,43e-05	4,03e-05	2,72e-05	1,91e-05	2,34e-05	4,88e-05	3,7e-05	2,09e-05	2,66e-05	7,39e-05	7,39e-05	8,57e-05
FR17MAG201314489	4,2e-05	1,05e-05	4,48e-05	7,12e-05	0,00011087	0,00032797	0,00014394	0,00013063	5,72e-05	0,00011876	0,00013325	0,00027207	0,00036668	0,00021439	0,00022699	0,00031299	0,00024971	0,00051936	0,00019672	0,00015677	0,00015538	0,00014908	0,00015226	8,8e-05	8,2e-05	6,88e-05	8,06e-05	6,62e-05	7,39e-05	8,07e-05	5,82e-05	4,52e-05	0,00011274	0,00011817	0,00010301	4,04e-05	3,53e-05	2,23e-05	5,35e-05	2,41e-05	1,57e-05	3,12e-05	4,2e-05	4,69e-05	1,44e-05	5e-05	0,00010243	0,00010618	7,59e-05
FR17MAG201316118	0,00012494	1,91e-05	6,08e-05	0,0001195	0,00028947	0,00020701	0,00013374	0,00012916	5,94e-05	0,00013746	0,00019334	0,00048969	0,00035486	0,00026845	0,00026806	0,00020401	0,00022546	0,00050521	0,00018157	0,00012862	0,00010932	0,00012571	9,91e-05	7,26e-05	0,00010431	9,33e-05	6,92e-05	7,67e-05	9,22e-05	7,05e-05	5,93e-05	4,73e-05	0,00010852	9,01e-05	9,27e-05	5,23e-05	3,75e-05	5,61e-05	7,74e-05	3,9e-05	2,96e-05	3,71e-05	8,31e-05	7,43e-05	4,26e-05	4,17e-05	0,00013238	0,00015641	9,26e-05
FR17MAG201314556	7,81e-05	1,62e-05	4,69e-05	9,25e-05	0,00015522	0,00028474	0,000172	0,00012506	6,25e-05	0,0001015	0,0001473	0,00031542	0,00041821	0,00023969	0,00021528	0,00020886	0,00018083	0,00038291	0,000199	0,00012312	0,00010655	0,00012439	9,45e-05	6,8e-05	5,22e-05	6,27e-05	4,4e-05	4,36e-05	7,05e-05	7,13e-05	3,35e-05	2,43e-05	4,6e-05	3,78e-05	2,87e-05	2e-05	2,27e-05	1,54e-05	3,56e-05	2,53e-05	2,43e-05	2,91e-05	5,02e-05	3,96e-05	3,36e-05	3,55e-05	8,77e-05	8,1e-05	7,17e-05
FR17MAG201315423	7,3e-05	1,8e-05	6e-05	9,49e-05	0,000177	0,00030343	0,00013631	0,00011264	6,38e-05	0,00013652	0,00015267	0,00042284	0,00041043	0,00027622	0,00033607	0,00041833	0,00024436	0,00048871	0,00019147	0,00021465	0,0001862	0,00018319	0,00016151	0,00010195	9,33e-05	8,03e-05	9,65e-05	5,98e-05	7,99e-05	6,87e-05	4,28e-05	2,67e-05	6,87e-05	0,00011233	8,17e-05	3,19e-05	1,83e-05	1,68e-05	4,74e-05	2,48e-05	2,75e-05	1,96e-05	4,78e-05	5,21e-05	2,38e-05	5,4e-05	0,00010403	0,00011111	8,46e-05
FR17MAG201410423	8,87e-05	2,25e-05	7,07e-05	8,7e-05	0,00015072	0,00026244	0,00011088	0,0001169	4,71e-05	0,00011418	0,00015744	0,00036405	0,00039062	0,00026164	0,00030775	0,00037499	0,00025194	0,00049468	0,00017885	0,00019805	0,00016502	0,0001867	0,00014372	9,6e-05	9,2e-05	7,78e-05	9,45e-05	5,19e-05	7,02e-05	5,95e-05	4,23e-05	2,89e-05	6,66e-05	4,99e-05	3,42e-05	2,83e-05	2,42e-05	1,34e-05	3,13e-05	1,78e-05	1,29e-05	3,15e-05	6,39e-05	8,74e-05	1,75e-05	4,57e-05	0,00010113	0,00010859	6,45e-05
FR17MAG201410595	8,63e-05	1,71e-05	7,95e-05	0,00021519	0,00016094	0,00015061	0,0001026	0,0001272	6,18e-05	0,00017001	0,00031106	0,00027622	0,00024388	0,00030133	0,0003104	0,00019603	0,00046454	0,00018163	0,00016128	0,0001087	0,00012545	0,0001046	7,57e-05	8,23e-05	5,84e-05	8,58e-05	5,13e-05	5,29e-05	6,28e-05	5,7e-05	6,53e-05	0,00010988	0,00012709	0,00011153	6,8e-05	3,54e-05	2,15e-05	5,17e-05	3,02e-05	1,45e-05	1,72e-05	2,67e-05	5,61e-05	6,24e-05	2,08e-05	4,93e-05	0,00011849	0,00011472	8,28e-05
FR17MAG201310262	5,56e-05	1,31e-05	5,24e-05	8,45e-05	0,00018538	0,00020809	0,00010863	9,91e-05	3,67e-05	0,00010629	0,00014197	0,00031709	0,00028664	0,00019885	0,00024625	0,00027046	0,00018216	0,00047811	0,00013638	0,00012959	0,00011194	0,00012987	8,94e-05	4,38e-05	5,82e-05	4,65e-05	5,19e-05	3,59e-05	4,83e-05	4,69e-05	2,74e-05	1,93e-05	4,61e-05	5,46e-05	5,53e-05	2,37e-05	1,8e-05	2,26e-05	4,11e-05	1,38e-05	1,62e-05	2,41e-05	4,45e-05	5,52e-05	1,39e-05	2,63e-05	7,39e-05	7,94e-05	6,88e-05
FR17MAG201311654	5,26e-05	1,79e-05	4,52e-05	9,61e-05	0,0002298	0,00016126	8,33e-05	7,94e-05	4,81e-05	0,00010683	0,00021915	0,00037693	0,00022144	0,00021828	0,00025834	0,00027856	0,0002698	0,00041373	0,00019898	0,00015109	0,00012933	0,00011973	7,75e-05	5,37e-05	5,2e-05	6,47e-05	3,15e-05	2,73e-05	5,29e-05	1,75e-05	1,82e-05	1,04e-05	4,67e-05	3,96e-05	3,57e-05	2,32e-05	2,04e-05	2,14e-05	3,65e-05	9,42e-06	1,26e-05	1,05e-05	4,18e-05	4,54e-05	1,59e-05	1,92e-05	6,92e-05	7,29e-05	6,72e-05
FR17MAG201411354	5,13e-05	8,26e-06	3,32e-05	5,12e-05	0,00013484	0,00020289	9,36e-05	7,73e-05	3,25e-05	7,82e-05	0,00010575	0,00025259	0,00023942	0,0001938	0,00022556	0,00027183	0,0002264	0,00045059	0,00018493	0,00014965	0,00012993	0,0001378	0,00011728	7,42e-05	7,06e-05	5,54e-05	6,59e-05	4,42e-05	5,65e-05	4,47e-05	3,87e-05	2,81e-05	8,74e-05	9,65e-05	8,24e-05	4,55e-05	1,02e-05	1,64e-05	2,91e-05	1,55e-05	1,74e-05	1,29e-05	2,48e-05	3,71e-05	1,06e-05	4,3e-05	8,11e-05	9,6e-05	5,35e-05
FR17MAG201310251	0,00010023	1,09e-05	0,00015829	0,00023703	0,0001142	0,00013467	7,91e-05	0,00011814	7,11e-05	0,00024365	0,00029538	0,00018635	0,00023458	0,00030273	0,00023889	0,000262	0,0004449	0,00011306	9,62e-05	0,00010974	9,08e-05	5,09e-05	5,06e-05	3,05e-05	5,72e-05	2e-05	1,96e-05	3,47e-05	3,36e-05	2,29e-05	1,24e-05	1,66e-05	3e-05	2,84e-05	2,58e-05	1,72e-05	2,85e-05	3,01e-05	1,51e-05	2e-05	1,65e-05	1,73e-05	3,68e-05	3,81e-05	2e-05	4,77e-05	6,21e-05	8,14e-05	5,57e-05
FR17MAG201316147	9,4e-05	2,35e-05	0,00023789	0,00014315	9,85e-05	0,00012376	9,95e-05	0,00014887	5,55e-05	0,00033733	0,00019177	0,00020572	0,00028649	0,00029124	0,0002042	0,00054934	0,00018255	0,00011719	9,21e-05	0,00010103	6,36e-05	6,35e-05	5,59e-05	6,09e-05	4,97e-05	4,25e-05	5,25e-05	5,55e-05	7,36e-05	9,44e-05	4,24e-05	3,04e-05	9,68e-05	8,12e-05	8,92e-05	1,86e-05	4,4e-05	1,43e-05	1,39e-05	2,16e-05	1,35e-05	2,56e-05	7,01e-05	6,68e-05	2,58e-05	5,19e-05	0,00012523	0,00011848	0,00011247
FR17MAG201411262	5,51e-05	1,22e-05	5,45e-05	9,68e-05	0,00020232	0,00017779	0,00011253	0,0001096	4,54e-05	0,00011327	0,00020707	0,00037656	0,00025091	0,00026642	0,00029883	0,0002591	0,00027577	0,00029831	0,00015561	0,00013024	0,00011959	0,00011645	8,16e-05	7,91e-05	6,4e-05	8,52e-05	6,77e-05	8,28e-05	6,16e-05	4,1e-05	3,99e-05	2,69e-05	7,6e-05	7,4e-05	2,5e-05	1,59e-05	2,38e-05	3,32e-05	2,94e-05	1,79e-05	7,4e-06	4,31e-05	5,32e-05	7,03e-05	2,22e-05	5,43e-05	9,96e-05	0,00011638	5,53e-05
FR17MAG201313928	0,00010923	2,35e-05	8,66e-05	0,00018374	0,0001812	0,00010948	8,22e-05	8,27e-05	4,93e-05	0,00014877	0,00033037	0,00026784	0,00021211	0,00027505	0,00031408	0,00017151	0,00046093	0,00015671	0,00015284	0,00011253	0,00013891	9,43e-05	5,17e-05	7,32e-05	4,97e-05	8,39e-05	4,79e-05	4,54e-05	5,08e-05	3,73e-05	2,4e-05	2,96e-05	5,13e-05	4,1e-05	3,77e-05	1,56e-05	1,66e-05	3,62e-05	1,56e-05	2,07e-05	1,67e-05	2,33e-05	7,01e-05	6,7e-05	1,59e-05	3,83e-05	8,09e-05	9,17e-05	7,8e-05
FR17MAG201313987	6,47e-05	1,07e-05	4,8e-05	8,03e-05	0,00016304	0,00024816	0,00013445	0,00012903	5,43e-05	9,93e-05	0,00014259	0,00034024	0,00032273	0,00020215	0,00021816	0,00025605	0,00019125	0,0004577	0,000156	0,00015028	0,00013957	0,00013823	0,00010692	7,78e-05	7,51e-05	6,28e-05	6,31e-05	5,62e-05	7,1e-05	6,34e-05	3,83e-05	2,75e-05	6,36e-05	7,55e-05	6,11e-05	2,88e-05	2,18e-05	1,84e-05	4,39e-05	2,31e-05	1,14e-05	1,57e-05	6,34e-05	7,08e-05	2,95e-05	3,71e-05	7,57e-05	7,76e-05	9,13e-05
FR17MAG201410524	4,08e-05	1,38e-05	4,76e-05	8,59e-05	0,00012652	0,00026877	0,00014619	0,00014447	5e-05	0,00011152	0,00015975	0,00034313	0,00038765	0,00027249	0,00029214	0,00037903	0,0002755	0,00038718	0,00016519	0,00017633	0,00016697	0,00015256	0,0001138	7,4e-05	8,17e-05	7,34e-05	9,64e-05	7,38e-05	7e-05	5,78e-05	4,76e-05	3,8e-05	6,8e-05	8,38e-05	2,75e-05	2,21e-05	2,19e-05	1,71e-05	4,8e-05	1,76e-05	1,64e-05	3,47e-05	2,74e-05	4,95e-05	1,8e-05	8,74e-05	0,00011537	0,00010194	4,76e-05
FR17MAG201311735	5,99e-05	1,6e-05	0,00017834	0,00010445	9,27e-05	0,00011938	7,07e-05	0,00010715	4,78e-05	0,00033393	0,00018267	0,00027195	0,0003953	0,00039599	0,00023652	0,00044501	0,00016725	0,00012761	0,00015173	0,00014766	6,33e-05	9,3e-05	6e-05	8,33e-05	5,46e-05	4,9e-05	6,32e-05	6,23e-05	5,07e-05	3,69e-05	4,64e-05	3,46e-05	5,86e-05	3,82e-05	3,15e-05	2,71e-05	5,39e-05	2,01e-05	2,07e-05	1,76e-05	1,66e-05	3,57e-05	7,13e-05	7,73e-05	2,47e-05	5,6e-05	0,00010429	0,0001128	8,22e-05
FR17MAG201314493	5,82e-05	1,35e-05	5,8e-05	0,00011295	0,00019576	0,00015713	9,31e-05	9,6e-05	3,44e-05	0,00011567	0,00021815	0,00030329	0,00021903	0,00024922	0,00031755	0,00027659	0,00031693	0,00030763	0,00013332	0,00012953	0,00013521	0,00012904	6,47e-05	6,87e-05	6,08e-05	6,83e-05	3,2e-05	4,63e-05	4,33e-05	3,66e-05	3,2e-05	2,98e-05	8,48e-05	7,42e-05	2,86e-05	2,3e-05	1,19e-05	2,59e-05	2,34e-05	2,11e-05	1,91e-05	2,65e-05	4,82e-05	6,63e-05	1,14e-05	6e-05	0,00010735	0,00011152	6,08e-05
FR17MAG201311643	0,00014454	1,2e-05	0,00010219	0,00026588	0,00013862	0,00013632	8,62e-05	0,00010178	6,46e-05	0,00021523	0,00040388	0,00024106	0,00024731	0,00031567	0,00028341	0,0001911	0,00049544	0,000148	0,00013614	0,00012744	0,00012895	7,74e-05	8,01e-05	5,82e-05	7,5e-05	6,38e-05	3,4e-05	5,82e-05	5,32e-05	5,47e-05	4,51e-05	3,98e-05	6,05e-05	4,9e-05	3,77e-05	1,35e-05	2,35e-05	4,35e-05	1,62e-05	2,34e-05	1,63e-05	2,73e-05	6,23e-05	6,27e-05	1,43e-05	4,07e-05	9,28e-05	0,00010406	7,17e-05
FR17MAG201315430	0,00014776	1,9e-05	0,00018744	0,00014934	9,05e-05	0,00010792	0,0001017	0,00010995	6,22e-05	0,00033357	0,00022821	0,00027204	0,0004331	0,00052119	0,00027991	0,00046413	0,00023985	0,00021891	0,00019643	0,00021127	0,00013393	0,00010327	9,5e-05	9,31e-05	9,99e-05	4,95e-05	4,59e-05	5e-05	3,51e-05	3,23e-05	2,23e-05	3,07e-05	9,75e-05	9,35e-05	6,46e-05	1,77e-05	5,63e-05	4,41e-05	1,54e-05	1,73e-05	1,7e-05	1,83e-05	4,22e-05	5,09e-05	1,44e-05	5,54e-05	0,00012088	0,00013646	8,34e-05
FR17MAG201310272	5,1e-05	2,23e-05	0,00011124	0,00021563	0,00019628	0,00014582	0,00012533	0,00011017	7,56e-05	0,00019673	0,00040596	0,0002656	0,00022034	0,00024589	0,00027091	0,0001341	0,00038875	0,00014274	0,00011522	9,46e-05	0,00010652	7,21e-05	5,87e-05	5,5e-05	5,94e-05	5,34e-05	4,44e-05	4,81e-05	7,29e-05	5,42e-05	3,53e-05	3,65e-05	5,33e-05	6,77e-05	5,73e-05	2,68e-05	1,73e-05	2,86e-05	1,54e-05	1,69e-05	1,49e-05	2,4e-05	6,49e-05	5,42e-05	1,6e-05	4,42e-05	7,3e-05	8,82e-05	8,83e-05
FR17MAG201313972	8,71e-05	1,57e-05	0,00011289	0,0002205	0,00012038	0,00010827	8,31e-05	9,65e-05	4,77e-05	0,00019601	0,00036883	0,00022495	0,00028127	0,00039899	0,00037197	0,0002113	0,00055396	0,00018639	0,00015233	0,00015824	0,00016605	8,36e-05	9,14e-05	6,33e-05	9,5e-05	5,42e-05	4,32e-05	5,98e-05	6,45e-05	4,32e-05	3,46e-05	4,18e-05	2,78e-05	4,16e-05	2,75e-05	3,08e-05	2,86e-05	6,15e-05	3,66e-05	1,34e-05	1,43e-05	2,29e-05	6,43e-05	6,68e-05	1,97e-05	4,9e-05	7,68e-05	8,39e-05	7,54e-05
FR17MAG201315401	8,09e-05	1,57e-05	4,76e-05	8,66e-05	0,00013564	0,00029261	0,00014797	0,00012123	3,18e-05	0,00012909	0,00015512	0,00036176	0,00039023	0,00023601	0,00027626	0,00037427	0,00028208	0,0005941	0,00017797	0,00018534	0,00015059	0,00017139	0,00013705	7,35e-05	9,51e-05	7,06e-05	8,97e-05	5,77e-05	5,94e-05	5,63e-05	2,87e-05	2,02e-05	4,13e-05	4,72e-05	2,15e-05	3,22e-05	1,72e-05	1,75e-05	4,25e-05	2,45e-05	2,23e-05	2,54e-05	6,35e-05	7,85e-05	1,85e-05	3,71e-05	0,00011925	0,00010421	6,56e-05
FR17MAG201310893	6,91e-05	2,02e-05	0,00010106	0,00023176	0,00018117	0,00016661	9,27e-05	0,00010542	5,38e-05	0,00020805	0,00039857	0,00028829	0,00027275	0,00037731	0,0004188	0,00021816	0,00053518	0,00017141	0,00017486	0,00014365	0,00014104	9,11e-05	6,45e-05	7,52e-05	7,42e-05	8,48e-05	4,71e-05	6,78e-05	5,31e-05	4,26e-05	2,95e-05	4,47e-05	6,3e-05	6,72e-05	1,66e-05	2,05e-05	2,01e-05	4,32e-05	2,25e-05	1,64e-05	1,74e-05	5,87e-05	7,31e-05	8,84e-05	2,46e-05	5,27e-05	0,00010663	0,00014514	6,14e-05
FR17MAG201411340	4,34e-05	1,18e-05	0,00016925	0,00017811	9,18e-05	9,89e-05	8,53e-05	0,00010102	7,48e-05	0,00028657	0,00028088	0,00021021	0,00028724	0,00032012	0,00023148	0,00038363	0,00040336	0,00015004	0,00012293	0,00013093	8,4e-05	6,99e-05	7,49e-05	6,59e-05	6,85e-05	4,42e-05	5e-05	5,16e-05	5,11e-05	5,41e-05	5,49e-05	3,28e-05	6,61e-05	5,8e-05	6,93e-05	2,65e-05	3,76e-05	3,06e-05	1,5e-05	1,43e-05	1,77e-05	2,92e-05	9,21e-05	8,2e-05	2,48e-05	4,35e-05	0,00010779	0,00010061	9,03e-05
FR17MAG201411223	5,13e-05	1,72e-05	4,28e-05	5,72e-05	0,00013439	0,00023712	0,00010934	0,00010611	3,91e-05	8,78e-05	0,00014442	0,00029137	0,00030548	0,00026207	0,00028233	0,0003294	0,00026479	0,0004476	0,00017373	0,00015732	0,00013973	0,00015335	0,00011515	5,7e-05	6,85e-05	5,12e-05	6,66e-05	5,04e-05	5,49e-05	4,06e-05	1,46e-05	2,92e-05	3,52e-05	3,12e-05	3,3e-05	9,86e-06	1,61e-05	1,78e-05	3,25e-05	1,59e-05	1,95e-05	2,37e-05	4,29e-05	5,56e-05	1,34e-05	2,68e-05	6,99e-05	9,18e-05	3,98e-05
FR17MAG201410492	5,57e-05	1,47e-05	0,00016452	0,00010407	9,63e-05	0,00013613	9,55e-05	0,00011606	5,21e-05	0,0002969	0,00020696	0,00027814	0,00040475	0,00040168	0,00023591	0,00053147	0,00017698	0,00013979	0,00015974	0,0001492	7,23e-05	8,27e-05	6,71e-05	9,39e-05	6,02e-05	3,54e-05	5,31e-05	6,1e-05	3,61e-05	3,97e-05	2,26e-05	3,18e-05	5,52e-05	6,28e-05	1,73e-05	2,35e-05	4,48e-05	2,31e-05	1,65e-05	1,51e-05	1,05e-05	4,99e-05	4,08e-05	6,15e-05	1,21e-05	8,89e-05	0,00011465	0,0001133	3,74e-05
FR17MAG201312290	0,00016648	1,92e-05	9,36e-05	0,00020492	0,00025402	0,00017341	0,00011174	0,00010758	5,28e-05	0,00017455	0,0003803	0,00036808	0,00027463	0,00032772	0,00037979	0,0002085	0,00059761	0,00019248	0,0001692	0,00014971	0,00015484	0,00012002	8,49e-05	7,85e-05	5,76e-05	9,29e-05	4,84e-05	8,28e-05	6,41e-05	5,71e-05	3,47e-05	4,28e-05	5,61e-05	5,37e-05	3,13e-05	1,93e-05	2,07e-05	5,27e-05	2,62e-05	2,01e-05	1,69e-05	4,49e-05	9,65e-05	0,00010771	2,96e-05	4,52e-05	0,00012997	0,00012911	7,97e-05
FR17MAG201410591	0,00010187	2,73e-05	0,00010108	0,00020963	0,00020044	0,00013317	9,06e-05	0,00010266	5,66e-05	0,00017828	0,00035989	0,00033782	0,00027541	0,0003399	0,00035131	0,00018839	0,00047927	0,00019658	0,00016219	0,00012162	0,00013437	0,00011253	6,71e-05	8,27e-05	6,01e-05	8e-05	4e-05	6,09e-05	4,59e-05	5,03e-05	3,27e-05	2,57e-05	5,02e-05	4,76e-05	3,59e-05	3,34e-05	1,91e-05	2,97e-05	1,52e-05	1,75e-05	2,03e-05	3,12e-05	8,52e-05	9,62e-05	2,07e-05	4,35e-05	0,00011629	0,00011075	9,46e-05
FR17MAG201315211	6,44e-05	2,02e-05	0,00022506	0,0001094	9,01e-05	9,62e-05	9,45e-05	0,00011307	4,88e-05	0,0003858	0,00021163	0,00020302	0,00030472	0,00032712	0,00022178	0,00044404	0,00022851	0,00015486	0,00015368	0,00010671	7,84e-05	8,08e-05	7,12e-05	6,56e-05	4,89e-05	4,16e-05	4,4e-05	4,2e-05	5,63e-05	4,41e-05	3,76e-05	3,49e-05	6,36e-05	8,31e-05	6,31e-05	1,62e-05	3,28e-05	1,74e-05	1,75e-05	1,46e-05	1,18e-05	1,48e-05	4,06e-05	5,52e-05	2,35e-05	2,87e-05	0,00010766	9,68e-05	0,00010364
FR17MAG201410731	0,00010419	1,5e-05	4,79e-05	8,7e-05	0,00013506	0,00029121	0,00011742	0,00011419	4,5e-05	0,00012174	0,0001511	0,000328	0,00033124	0,00019799	0,00022039	0,00026573	0,00017991	0,00050192	0,00016369	0,00014189	0,00012416	0,00013017	0,00010554	6,07e-05	6,04e-05	6,3e-05	7,81e-05	6,14e-05	5,92e-05	6,17e-05	3,24e-05	2,56e-05	5,32e-05	7,44e-05	6,41e-05	2,37e-05	1,57e-05	1,7e-05	4e-05	2,14e-05	1,05e-05	2,76e-05	6,84e-05	7,5e-05	3,39e-05	4,77e-05	0,00010528	9,51e-05	7,99e-05
FR17MAG201316037	8,73e-05	2,33e-05	6,64e-05	0,00014059	0,0002401	0,00011172	0,00010051	0,00010112	6,23e-05	0,00011808	0,00024449	0,00026301	0,00016712	0,00017898	0,00023808	0,00019365	0,00032395	0,00029911	0,00015249	0,0001145	0,00010315	9,04e-05	4,45e-05	6,68e-05	3,69e-05	6,51e-05	3,18e-05	3,8e-05	5,06e-05	4,16e-05	1,12e-05	1,8e-05	4,65e-05	5,77e-05	6,36e-05	2,62e-05	2,17e-05	3,86e-05	1,71e-05	8,8e-06	1,13e-05	1,37e-05	3,99e-05	3,99e-05	2,2e-05	3,48e-05	7,61e-05	7,33e-05	8,39e-05
FR17MAG201313205	3,83e-05	1,17e-05	4,98e-05	7,48e-05	0,00014905	0,00020406	8,82e-05	0,00010013	4,82e-05	9,6e-05	0,00012277	0,00029744	0,00021655	0,00019022	0,00024054	0,00026515	0,00016359	0,00051932	0,00012915	0,00014528	0,00011446	0,00012519	7,8e-05	6,74e-05	6,94e-05	6,22e-05	4,99e-05	5,99e-05	5,16e-05	6e-05	2,48e-05	2,39e-05	6,9e-05	7,21e-05	6,21e-05	2,9e-05	1,36e-05	1,61e-05	4,33e-05	2,77e-05	1,61e-05	1,83e-05	6,51e-05	6,82e-05	1,68e-05	3,89e-05	0,000108	0,0001174	9,07e-05
FR17MAG201313234	8,02e-05	1,79e-05	9,03e-05	0,00018489	0,00021372	0,00013516	8,11e-05	8,07e-05	4,17e-05	0,00017143	0,00033089	0,00029601	0,00021342	0,00027676	0,00030836	0,00018922	0,0004398	0,00016078	0,00013848	0,00011587	0,00012689	9,91e-05	6,34e-05	7,18e-05	5,91e-05	7,15e-05	4,34e-05	6,77e-05	5,81e-05	4,36e-05	2,91e-05	4,09e-05	9,92e-05	7,37e-05	5,31e-05	1,56e-05	1,36e-05	4,63e-05	2,59e-05	1,9e-05	1,39e-05	3,79e-05	6,24e-05	6,53e-05	9,09e-06	6,9e-05	0,00010492	0,00011553	7,73e-05
FR17MAG201314811	5,68e-05	1,66e-05	7,02e-05	0,00010228	0,00016146	0,00027283	0,00012589	0,00011384	5,82e-05	0,00011898	0,00016663	0,00035584	0,00034387	0,00022345	0,00023895	0,00027309	0,00019583	0,00046437	0,00016599	0,00013289	0,00012612	0,00013863	8,77e-05	4,77e-05	6,41e-05	4,73e-05	6,74e-05	6,5e-05	3,66e-05	5,46e-05	3,59e-05	3,5e-05	6,28e-05	6,89e-05	4,47e-05	2,06e-05	2,04e-05	2,66e-05	3,6e-05	1,73e-05	3,1e-05	3,36e-05	6,15e-05	7,9e-05	1,18e-05	5,39e-05	0,00011062	0,00011677	6,66e-05
FR17MAG201310235	0,00013885	2,78e-05	3,43e-05	6,8e-05	0,00014717	0,00023699	0,00011221	0,00010637	4,58e-05	0,00010982	0,00011452	0,00026576	0,00031464	0,0001773	0,00015047	0,0001705	0,00015226	0,00052388	0,00015731	0,0001072	9,18e-05	9,04e-05	6,88e-05	3,9e-05	4,53e-05	5,23e-05	5,34e-05	3,73e-05	5,3e-05	3,87e-05	2,41e-05	2,68e-05	5,08e-05	6,99e-05	5,83e-05	2,16e-05	1,78e-05	2,2e-05	4,92e-05	1,4e-05	1,38e-05	2,19e-05	5,61e-05	7,7e-05	1,69e-05	3,22e-05	7,54e-05	9,15e-05	9,05e-05
FR17MAG201313854	8,71e-05	1,52e-05	5,01e-05	7,87e-05	0,00018748	0,00026605	0,0001166	9,71e-05	5,65e-05	0,00010154	0,00014541	0,00038773	0,00039158	0,00026717	0,00029405	0,00031904	0,0002486	0,00047824	0,00018288	0,00015373	0,0001265	0,00014255	0,00011794	8,3e-05	7,91e-05	7,44e-05	7,22e-05	5,35e-05	6,5e-05	5,27e-05	3,58e-05	2,1e-05	6,31e-05	6,1e-05	4,18e-05	1,68e-05	1,34e-05	2,66e-05	3,52e-05	1,82e-05	1,97e-05	1,37e-05	3,58e-05	3,97e-05	1,25e-05	1,9e-05	6,03e-05	8,43e-05	5,31e-05
FR17MAG201411366	7,3e-05	1,38e-05	0,00012809	0,00022374	0,00014899	0,00019038	0,00014021	0,00016366	8,05e-05	0,00022403	0,00031298	0,00023177	0,00031673	0,00043036	0,00038235	0,00021915	0,00040714	0,00016081	0,00016933	0,00016342	0,00015911	8,92e-05	7,03e-05	6,57e-05	9,87e-05	6,03e-05	4,48e-05	5,3e-05	5,01e-05	3,08e-05	4,19e-05	2,5e-05	2,46e-05	2,46e-05	3,03e-05	1,55e-05	2,21e-05	5,63e-05	2,54e-05	1,42e-05	2,26e-05	3,83e-05	4,22e-05	5,43e-05	1,51e-05	3,47e-05	6,61e-05	7,77e-05	4,91e-05
FR17MAG201312357	5,01e-05	1,13e-05	0,00023105	0,00020269	0,00013064	0,00014365	0,00013534	0,00013976	8,02e-05	0,00038463	0,00033124	0,00024694	0,00035299	0,00042603	0,00027635	0,00032379	0,00028279	0,00016023	0,00012732	0,00015778	0,00011752	6,61e-05	8,36e-05	8,34e-05	8,84e-05	5,63e-05	4,75e-05	5,66e-05	3,54e-05	3,53e-05	3,45e-05	3,25e-05	3,38e-05	2,9e-05	2,99e-05	1,97e-05	4,4e-05	4,91e-05	2,41e-05	1,82e-05	2,34e-05	1,85e-05	6,35e-05	5,62e-05	1,67e-05	4,93e-05	7,54e-05	7,88e-05	8e-05
FR17MAG201315277	8,12e-05	1,62e-05	5,52e-05	8,37e-05	0,00013865	0,00024253	0,00013667	0,00010386	4,7e-05	0,00011661	0,00012958	0,00031938	0,00033161	0,00021239	0,00023343	0,00028057	0,00021431	0,00045997	0,00023415	0,00018088	0,00014686	0,00013891	0,00010791	7,07e-05	7,88e-05	6,69e-05	6,93e-05	5,07e-05	6,6e-05	5,58e-05	3,45e-05	1,96e-05	4,21e-05	3,77e-05	4,8e-05	3,14e-05	2,39e-05	1,69e-05	5,98e-05	2,31e-05	1,58e-05	1,62e-05	4,87e-05	4,07e-05	1,96e-05	2,78e-05	8,63e-05	8e-05	7,9e-05
FR17MAG201310956	0,00058813	2,67e-05	0,00018476	0,00015212	0,00010718	0,00012934	0,00010395	0,00011327	7,39e-05	0,00033772	0,00021687	0,00026238	0,00040059	0,0004315	0,00025989	0,00043706	0,00020383	0,00016767	0,00013152	0,00015087	9,94e-05	9e-05	7,43e-05	6,25e-05	9,03e-05	4,49e-05	6,6e-05	4,19e-05	3,31e-05	3,87e-05	3,32e-05	2,34e-05	5,33e-05	4,66e-05	1,98e-05	2,63e-05	3,79e-05	2,72e-05	1,87e-05	1,95e-05	1,17e-05	3e-05	7,24e-05	8,5e-05	1,71e-05	5,48e-05	0,00011335	0,00010111	6,67e-05
FR17MAG201311649	5,38e-05	1,13e-05	4,48e-05	6,99e-05	0,00014207	0,00020818	0,00010026	9,13e-05	4,88e-05	9,23e-05	0,0001181	0,00028649	0,00027871	0,00019791	0,00018896	0,00018302	0,00011113	0,00031905	0,00012261	9,27e-05	0.0001	7,88e-05	6,9e-05	6,02e-05	5,96e-05	4,26e-05	4,4e-05	3,88e-05	4,69e-05	3,28e-05	3,07e-05	1,84e-05	4,07e-05	4,99e-05	4,36e-05	1,98e-05	1,6e-05	2,31e-05	3,33e-05	1,53e-05	1,24e-05	1,68e-05	3,59e-05	3,81e-05	1,14e-05	2,84e-05	5,45e-05	7,04e-05	6,12e-05
FR17MAG201316134	0,00013657	2,02e-05	6,6e-05	0,00011044	0,00024023	0,0002658	0,00011665	0,00011308	4,31e-05	0,00015436	0,00019416	0,00043432	0,00030183	0,0002463	0,00025987	0,00027687	0,00019933	0,00053247	0,0001473	0,00014367	0,00013395	0,0001428	8,13e-05	6,3e-05	7,08e-05	6,15e-05	5,17e-05	5,33e-05	6,7e-05	5,6e-05	2,92e-05	2,5e-05	5,58e-05	6,96e-05	5,23e-05	1,66e-05	1,82e-05	2,65e-05	3,74e-05	1,5e-05	1,72e-05	3,35e-05	7,65e-05	0,00010049	1,59e-05	5,73e-05	0,00014401	0,00014212	0,00010347
FR17MAG201310887	4,3e-05	1,84e-05	4,07e-05	6,27e-05	0,00017026	0,00019743	0,0001177	0,0001064	4,83e-05	8,74e-05	0,00013875	0,00037046	0,00032236	0,00021701	0,00023415	0,00029875	0,00016347	0,00046027	0,00021164	0,00018638	0,00012815	0,00012936	9,09e-05	6,87e-05	7,65e-05	6,45e-05	7,03e-05	6,6e-05	6,98e-05	6,08e-05	4,62e-05	4,8e-05	7,58e-05	7,28e-05	4,09e-05	2,48e-05	1,76e-05	2,33e-05	4,87e-05	1,83e-05	1,58e-05	3,3e-05	6,38e-05	6,06e-05	1,95e-05	2,96e-05	6,87e-05	8,44e-05	6,26e-05
FR17MAG201310966	0,00017537	2,91e-05	6,05e-05	7,19e-05	0,00014735	0,00026695	0,00013843	0,0001206	6,18e-05	0,00012874	0,00018164	0,00037065	0,00038588	0,00024293	0,00024118	0,00026982	0,00020955	0,0006199	0,00018525	0,00013583	0,00014992	0,00012412	0,00012427	6,75e-05	5,64e-05	7,57e-05	6,67e-05	4,76e-05	5,57e-05	6,18e-05	4,01e-05	4,24e-05	3,21e-05	4,86e-05	4,05e-05	3,45e-05	3,03e-05	1,94e-05	6,2e-05	3,44e-05	1,39e-05	2,71e-05	8,91e-05	9,59e-05	2,05e-05	4,23e-05	0,00012007	8,98e-05	0,00010036
FR17MAG201316044	7,4e-05	1,98e-05	3,67e-05	5,14e-05	6,61e-05	0,00012192	0,00025487	0,00019169	6,63e-05	8,12e-05	0,0001215	0,00016156	0,00030985	0,00041645	0,00022779	0,00024023	0,00034245	0,00031785	0,0006049	0,00021876	0,00020983	0,00018565	0,00020271	0,00018122	0,0001061	0,00010246	9,21e-05	9,79e-05	8,49e-05	6,85e-05	5,26e-05	4,98e-05	8,37e-05	8,9e-05	6,95e-05	3,04e-05	3,01e-05	2,77e-05	1,88e-05	5,69e-05	2,31e-05	3,21e-05	7,23e-05	6,14e-05	2,92e-05	4,53e-05	0,00010026	0,00011951	8,42e-05
FR17MAG201314543	0,00011253	1,36e-05	8,3e-05	0,00013337	0,00023141	0,00015614	8,75e-05	8,84e-05	5,07e-05	0,00012208	0,0002904	0,00033985	0,00023474	0,00026799	0,00037182	0,00026146	0,00044791	0,00026448	0,00016082	0,00013278	0,00014823	0,00012541	7,9e-05	8,4e-05	4,65e-05	9,07e-05	4,91e-05	4,64e-05	4,81e-05	5,89e-05	3,11e-05	2,61e-05	7,32e-05	6,09e-05	4,51e-05	1,86e-05	2,19e-05	3,58e-05	3,5e-05	1,53e-05	2,39e-05	2,79e-05	6,48e-05	6,17e-05	1,84e-05	5,6e-05	0,00012074	0,00011145	8,32e-05
FR17MAG201313957	5,7e-05	1,77e-05	7,2e-05	0,00011185	0,00016295	0,00032931	0,00017023	0,00013689	9,17e-05	0,00014769	0,00014839	0,00031979	0,00042826	0,00023176	0,00025049	0,0003115	0,00025039	0,00048035	0,00022419	0,00014772	0,00013079	0,00012797	0,00012123	5,76e-05	7,72e-05	7,11e-05	5,99e-05	5,72e-05	6,6e-05	7e-05	3,11e-05	2,71e-05	5,37e-05	5,78e-05	6e-05	2,53e-05	2,56e-05	2,23e-05	5,37e-05	2,65e-05	2,21e-05	1,66e-05	6,59e-05	5,54e-05	3,1e-05	3,43e-05	8,66e-05	8,99e-05	0,00011247
FR17MAG201313971	4,96e-05	1,57e-05	5,17e-05	8,02e-05	0,00014672	0,00029228	0,00014849	0,00011666	3,69e-05	0,00011529	0,00013714	0,0002775	0,00050004	0,00027285	0,00018852	0,00020839	0,0001878	0,00043406	0,00025474	0,00015354	0,00012993	0,0001258	0,0001147	8,04e-05	6,32e-05	6,66e-05	4,63e-05	5,73e-05	5,63e-05	5,68e-05	3,46e-05	3,25e-05	6,57e-05	6,84e-05	6,58e-05	2,25e-05	1,74e-05	1,88e-05	5,94e-05	2,94e-05	2,43e-05	2,39e-05	6,13e-05	4,56e-05	1,73e-05	3,16e-05	0,00010157	9,58e-05	7,31e-05
FR17MAG201310962	0,0002155	2,17e-05	0,0001312	0,00022183	0,0001717	0,0001577	0,00012212	0,00014483	8,49e-05	0,00020825	0,000392	0,00030969	0,00031374	0,00042578	0,0004413	0,00022807	0,00042126	0,00018793	0,00015887	0,00016009	0,00016994	9,11e-05	5,4e-05	5,78e-05	6,44e-05	7,59e-05	4,89e-05	5,78e-05	4,14e-05	2,39e-05	1,21e-05	3,79e-05	4,45e-05	4,2e-05	3,55e-05	1,81e-05	1,81e-05	2,52e-05	1,06e-05	2,01e-05	1,24e-05	2,56e-05	9,08e-05	7,55e-05	1,71e-05	4,85e-05	0,00010419	9,26e-05	0,00010046
FR17MAG201312467	0,00012043	1,69e-05	3,59e-05	7,3e-05	0,00012201	0,00033181	0,00015041	0,00012218	8,49e-05	0,00011224	0,0001419	0,00034681	0,00042537	0,00023556	0,00027266	0,00032465	0,00024637	0,0005159	0,00020888	0,00016848	0,0001601	0,00015407	0,00013247	8,05e-05	7,63e-05	5,73e-05	7,71e-05	5,66e-05	7,07e-05	6,18e-05	5,36e-05	3,79e-05	6,65e-05	7,65e-05	7,64e-05	4,45e-05	2,28e-05	2,98e-05	4,75e-05	2,58e-05	1,38e-05	1,86e-05	6,56e-05	6,56e-05	2,01e-05	2,5e-05	9,02e-05	8,1e-05	9,07e-05
FR17MAG201410733	6,51e-05	2,45e-05	7,9e-05	0,00015619	0,00027215	0,00014008	9,98e-05	0,00010525	5,39e-05	0,00011359	0,00029235	0,00036678	0,00021545	0,00024867	0,00032531	0,00023119	0,00031547	0,00028875	0,00014409	0,00012401	0,00013485	0,00011478	5,88e-05	6,75e-05	6,02e-05	8,03e-05	3,18e-05	4,73e-05	7,08e-05	5,35e-05	3,64e-05	1,66e-05	5,37e-05	5,17e-05	5,75e-05	1,71e-05	1,34e-05	2,7e-05	2,49e-05	2,36e-05	1,29e-05	1,75e-05	5,06e-05	5,19e-05	3,09e-05	2,75e-05	7,75e-05	8,95e-05	8,7e-05
FR17MAG201314542	7,75e-05	1,76e-05	0,00014034	0,00025155	0,00015233	0,00013735	0,00010304	0,00011466	7,33e-05	0,00018924	0,00046013	0,00027333	0,00028134	0,00037575	0,000376	0,00018451	0,0004263	0,00016	0,00014449	0,00013295	0,00013884	8,22e-05	7,04e-05	7,05e-05	7,59e-05	6,13e-05	5,97e-05	6,97e-05	4,19e-05	3,55e-05	2,15e-05	1,45e-05	4,2e-05	2,64e-05	3,39e-05	2,77e-05	1,83e-05	3,22e-05	1,56e-05	1,51e-05	1,38e-05	2,63e-05	6,9e-05	6,5e-05	1,77e-05	3,71e-05	7,46e-05	6,72e-05	8,27e-05
FR17MAG201314552	0,00016841	2,35e-05	0,00020344	0,00018222	0,00011126	0,00012231	0,0001148	0,00011581	7,01e-05	0,0003439	0,00036184	0,00022587	0,00028182	0,00034296	0,00026009	0,00029279	0,00038813	0,00013463	0,00012134	0,0001153	0,00010243	6,56e-05	7,44e-05	5,92e-05	8,51e-05	5,25e-05	5,35e-05	6,08e-05	4,13e-05	4,24e-05	2,85e-05	1,62e-05	3,45e-05	4,06e-05	4,39e-05	2,15e-05	2,88e-05	4,15e-05	1,57e-05	1,65e-05	1,43e-05	2,28e-05	9,12e-05	8,89e-05	3,26e-05	3,63e-05	0,00011814	0,00010195	0,00010409
FR17MAG201311650	7,24e-05	1,41e-05	4,94e-05	7,99e-05	0,00015489	0,00024985	0,00012694	0,0001086	5,64e-05	0,00011418	0,00015049	0,0003067	0,00028123	0,00019915	0,00022341	0,00025404	0,00016639	0,00048183	0,00011599	0,00011014	0,00010892	0,00010717	8,91e-05	5,07e-05	6,04e-05	4,44e-05	5,55e-05	4,25e-05	5,79e-05	3,8e-05	2,87e-05	3,55e-05	4,75e-05	6,23e-05	5,14e-05	2,8e-05	1,85e-05	1,78e-05	5,58e-05	1,17e-05	1,24e-05	2,04e-05	5,57e-05	5,27e-05	1,99e-05	2,84e-05	7,26e-05	6,67e-05	7,4e-05
FR17MAG201311712	0,00011267	1,91e-05	7,9e-05	0,00014367	0,00022743	0,0001532	9,93e-05	0,00011729	4,62e-05	0,00013424	0,00028736	0,00033714	0,00023579	0,0002624	0,00031578	0,00022657	0,00040535	0,00028531	0,00014505	0,0001277	0,00013342	0,00012256	6,27e-05	5,9e-05	4,43e-05	6,56e-05	3,92e-05	4,24e-05	4,79e-05	4,1e-05	2,62e-05	5,17e-05	6,17e-05	4,15e-05	3,59e-05	2,2e-05	1,27e-05	3,73e-05	1,88e-05	1,02e-05	1,16e-05	1,78e-05	7,08e-05	7,82e-05	1,41e-05	3,74e-05	9,49e-05	9,36e-05	9,3e-05
FR17MAG201310278	4,5e-05	1,28e-05	0,00012477	0,00027408	0,00013299	0,0001979	9,27e-05	0,00017508	7,08e-05	0,00018907	0,00036864	0,00020936	0,00019148	0,00023308	0,00018629	0,00014029	0,00039425	0,00010168	0,00010599	8,93e-05	8,44e-05	4,89e-05	6,39e-05	5,26e-05	6,47e-05	5,76e-05	3,52e-05	6,9e-05	7,89e-05	5,46e-05	8,79e-05	8,48e-05	7,97e-05	7,57e-05	4,62e-05	1,31e-05	2,23e-05	3,78e-05	1,68e-05	2,14e-05	1,96e-05	2,78e-05	3,31e-05	6,05e-05	2,3e-05	4,35e-05	0,00010368	9,55e-05	5,81e-05
FR17MAG201411222	7,62e-05	2,61e-05	4,72e-05	9,91e-05	0,00017442	0,00024211	0,00014117	0,00011854	4,34e-05	0,0001177	0,0001979	0,00025732	0,00026015	0,00023315	0,00021047	0,00027522	0,00033608	0,00026713	0,00022631	0,00016499	0,00011948	0,00011382	8,15e-05	6,53e-05	5,43e-05	5,74e-05	4,69e-05	5,44e-05	5,33e-05	6,03e-05	2,57e-05	3,32e-05	6,68e-05	7,59e-05	6,44e-05	2,46e-05	1,14e-05	3,35e-05	4,57e-05	2,57e-05	8,84e-06	1,61e-05	6,02e-05	5,97e-05	2,37e-05	4,95e-05	0,0001049	0,00012087	8,34e-05
FR17MAG201313154	4,34e-05	1,76e-05	5,94e-05	7,72e-05	0,00014145	0,00032438	0,00013478	0,00013178	5,56e-05	0,00012277	0,00015714	0,00038913	0,00040093	0,00022461	0,00024073	0,0003068	0,00021653	0,00046555	0,00014961	0,0001594	0,00012743	0,00014368	0,00012421	5,65e-05	8,35e-05	6,19e-05	6,67e-05	5,16e-05	6,59e-05	5,54e-05	2,85e-05	2,73e-05	6,06e-05	5,36e-05	5,54e-05	1,79e-05	2,31e-05	1,82e-05	3,15e-05	1,47e-05	1,58e-05	1,46e-05	4,85e-05	4,28e-05	2,14e-05	3,39e-05	7,96e-05	6,69e-05	5,54e-05
FR17MAG201316045	8,42e-05	1,47e-05	0,00010886	0,00022394	0,00014358	0,00011745	7,45e-05	0,00010429	5,95e-05	0,00017525	0,00031966	0,0002396	0,00026276	0,00038502	0,00038913	0,00021089	0,00049637	0,00015777	0,0001578	0,00015012	0,00016576	7,57e-05	6,77e-05	8,19e-05	8,84e-05	5,64e-05	3,13e-05	6,24e-05	2,84e-05	3,77e-05	1,94e-05	3,25e-05	0,00011208	0,00010887	6,46e-05	2,02e-05	2,47e-05	5,57e-05	1,94e-05	1,76e-05	1,67e-05	2,9e-05	3,62e-05	4,98e-05	1,92e-05	7,8e-05	0,00014419	0,00015036	7,35e-05
FR17MAG201316142	0,00023634	1,43e-05	0,00010792	0,0002265	0,0001874	0,00015796	0,00011143	0,00010281	6,19e-05	0,00019679	0,00036037	0,00027586	0,0002971	0,00042342	0,00045197	0,00024439	0,00064494	0,00019305	0,00020062	0,00015704	0,00018206	0,00011858	9,94e-05	8,75e-05	7,66e-05	9,67e-05	4,37e-05	5,78e-05	4,87e-05	5,19e-05	2,88e-05	3,18e-05	9,53e-05	8,5e-05	6,48e-05	2,19e-05	2,28e-05	4,2e-05	1,05e-05	1,28e-05	1,73e-05	3,09e-05	6,96e-05	6,98e-05	1,47e-05	6,54e-05	0,00013967	0,000138	8,04e-05
FR17MAG201312478	4,14e-05	1,66e-05	7,39e-05	0,00014152	0,00027864	0,00013833	0,00010477	0,00011944	5,96e-05	0,00012788	0,0002536	0,00042832	0,00024869	0,00026763	0,00031969	0,00030169	0,00033339	0,00038456	0,00015924	0,00014533	0,00013438	0,00012754	8,53e-05	8,71e-05	5,57e-05	7,57e-05	4,48e-05	5,64e-05	6,51e-05	6,36e-05	2,61e-05	3,08e-05	8,35e-05	6,29e-05	7,27e-05	1,67e-05	1,75e-05	2,49e-05	2,17e-05	1,12e-05	1,5e-05	2,04e-05	8,11e-05	8,68e-05	1,65e-05	3,71e-05	0,0001129	0,00010944	9,13e-05
FR17MAG201313874	4,14e-05	1,98e-05	4,85e-05	7,44e-05	0,00018602	0,00025901	0,00011585	0,00010698	3,91e-05	0,00012188	0,00016192	0,00041301	0,00030546	0,00022029	0,00025395	0,0003054	0,00017553	0,00051185	0,00015663	0,00016295	0,00012856	0,00014367	8,24e-05	5,15e-05	6,35e-05	4,42e-05	5,13e-05	4,86e-05	3,58e-05	4,83e-05	3,54e-05	1,44e-05	2,68e-05	3,74e-05	2,79e-05	1,62e-05	1,79e-05	1,28e-05	5,32e-05	1,31e-05	1,71e-05	1,44e-05	4,7e-05	6,17e-05	1,88e-05	1,95e-05	5,47e-05	6,76e-05	5,84e-05
FR17MAG201313207	0,00011297	1,47e-05	7,85e-05	0,00016155	0,00022419	0,00015734	0,00010007	8,57e-05	4,3e-05	0,00014913	0,00032987	0,00030595	0,00024074	0,00030071	0,00032123	0,00023982	0,00059233	0,00023455	0,00016992	0,00012653	0,00014509	0,00010462	7,88e-05	8,65e-05	5,44e-05	8,98e-05	3,19e-05	5,52e-05	5,61e-05	4,1e-05	2,66e-05	3,38e-05	9,1e-05	7,94e-05	4,8e-05	2,58e-05	1,43e-05	4,18e-05	1,51e-05	2,09e-05	2,3e-05	5,03e-05	0,0001033	0,00013036	1,82e-05	7,05e-05	0,00017144	0,00016662	8,39e-05
FR17MAG201313985	9,51e-05	1,66e-05	7,74e-05	0,0001126	0,00023776	0,0001919	0,0001259	0,00010402	4,28e-05	0,00012543	0,00020573	0,0003947	0,00029585	0,00024888	0,00029839	0,00027011	0,00023337	0,00033348	0,00013353	0,00014351	0,00013129	0,00013385	9,25e-05	6,26e-05	7,17e-05	7,71e-05	4,37e-05	3,51e-05	5,73e-05	6,31e-05	2,98e-05	1,63e-05	3,11e-05	2,97e-05	2,35e-05	2,05e-05	1,79e-05	2,3e-05	2,16e-05	1,53e-05	1,23e-05	1,68e-05	4,17e-05	4,28e-05	1,84e-05	3,86e-05	5,06e-05	7,55e-05	6,63e-05
FR17MAG201310287	0,00010452	0,000127	7,76e-05	5,58e-05	4,36e-05	0,00012964	2,68e-05	5,38e-05	7,9e-05	3,9e-05	3,23e-05	0,00020728	0,00016526	0,00012037	0,00018186	0,00023743	0,00014998	0,00048703	3,25e-05	7,04e-05	4e-05	4,98e-05	2,5e-05	5,05e-05	3,17e-05	4,88e-05	4,33e-05	7,83e-05	5,79e-05	6,65e-05	8,34e-05	9,55e-05	4,18e-05	5,34e-05	8,18e-05	9,56e-05	0,00011789	0,00012049	7,59e-05	0,00011827	0,00011311	9,91e-05	5,19e-05	4,6e-05	0,00011079	6,37e-05	3,06e-05	1,69e-05	6,09e-05
FR17MAG201310905	0,00015011	1,94e-05	0,00015061	9,84e-05	7,15e-05	8,3e-05	7,92e-05	8,9e-05	5,21e-05	0,0003115	0,00019618	0,00018771	0,00024283	0,00022889	0,00019358	0,00041593	0,00017573	0,00010552	9,16e-05	9,41e-05	8,03e-05	6,05e-05	3,92e-05	3,99e-05	4,96e-05	3,25e-05	3,22e-05	4,41e-05	3,02e-05	4,02e-05	2,95e-05	1,56e-05	4,44e-05	5,71e-05	3,35e-05	2,2e-05	4,08e-05	2,42e-05	2,56e-05	1,69e-05	1,71e-05	2,13e-05	6,81e-05	6,39e-05	2,51e-05	5,41e-05	0,00010521	9,76e-05	9,38e-05
FR17MAG201410424	5,25e-05	2,01e-05	7,51e-05	0,00017721	0,00021925	0,00013341	9,18e-05	9,47e-05	5,08e-05	0,00013428	0,00031142	0,00030359	0,00020536	0,00024261	0,00027899	0,00018723	0,00028241	0,00020138	0,00012983	0,00012026	0,00011401	8,87e-05	5,19e-05	6,11e-05	4,72e-05	5,17e-05	4,38e-05	4,36e-05	4,13e-05	3,45e-05	1,71e-05	1,3e-05	3,16e-05	2,87e-05	3,87e-05	1,39e-05	1,37e-05	2,41e-05	1,52e-05	1,52e-05	1,29e-05	1,86e-05	4,12e-05	4,59e-05	1,26e-05	1,89e-05	6,9e-05	6,01e-05	6,21e-05
FR17MAG201315425	7,34e-05	1,06e-05	0,00011913	0,00022545	0,00020071	0,00014435	9,62e-05	9,54e-05	7,63e-05	0,00018364	0,00038158	0,0003278	0,0002754	0,00035261	0,00035869	0,0002001	0,00040659	0,00019299	0,00015676	0,00015321	0,00014353	0,00010463	6,35e-05	6,94e-05	5,33e-05	6,72e-05	3,3e-05	5,21e-05	4,18e-05	5,77e-05	2,71e-05	2,42e-05	9,57e-05	7,87e-05	6,63e-05	2,09e-05	1,56e-05	2,99e-05	1,61e-05	1,78e-05	2,65e-05	1,9e-05	5,26e-05	5,99e-05	1,31e-05	6,47e-05	0,00010677	0,00012725	7,24e-05
FR17MAG201312427	8,82e-05	1,47e-05	6,13e-05	7,53e-05	0,00012964	0,00033859	0,0001584	0,00012973	6,43e-05	0,00013188	0,00017395	0,0003266	0,00046729	0,00023803	0,00024274	0,00030082	0,00027987	0,00058073	0,00022247	0,00017425	0,00014557	0,00016241	0,00014358	9,01e-05	9,79e-05	9,29e-05	7,53e-05	5,43e-05	7,31e-05	7,45e-05	5,09e-05	3,86e-05	6,2e-05	4,92e-05	4,86e-05	2,55e-05	1,69e-05	1,53e-05	4,99e-05	2,32e-05	1,51e-05	2,52e-05	0,00010733	0,00010655	2,83e-05	3,49e-05	0,00011103	0,00011647	0,00011244
FR17MAG201310263	0,00013334	1,49e-05	4,58e-05	7,33e-05	0,00020358	0,00016024	8,89e-05	9,17e-05	5,16e-05	9e-05	0,00014769	0,00026678	0,00017528	0,00015945	0,00018816	0,00019661	0,00016012	0,00031451	9,85e-05	9,35e-05	8,85e-05	8,54e-05	4,78e-05	3,97e-05	4,22e-05	4,85e-05	3,13e-05	3,33e-05	3,77e-05	2,42e-05	1,8e-05	1,78e-05	5,23e-05	5,98e-05	6,13e-05	2,2e-05	1,7e-05	1,72e-05	2,7e-05	9,25e-06	1,14e-05	1,18e-05	3,27e-05	3,7e-05	1,99e-05	2,79e-05	5,61e-05	6,66e-05	7,03e-05
FR17MAG201411263	5,75e-05	1,95e-05	4,81e-05	7,95e-05	0,00017074	0,00026897	0,00011187	0,00010039	4,09e-05	0,00010789	0,00014909	0,00034418	0,00027775	0,0001905	0,00024198	0,00028143	0,0001901	0,00056548	0,00013606	0,00014352	0,00012303	0,00010342	7,78e-05	7,57e-05	6,13e-05	5,33e-05	6,45e-05	4,29e-05	4,77e-05	4,33e-05	3,45e-05	1,43e-05	6,8e-05	6,38e-05	5,2e-05	9,66e-06	1,16e-05	1,8e-05	5,56e-05	2,29e-05	1,34e-05	2,67e-05	7,6e-05	6,02e-05	1,68e-05	3,71e-05	0,00012805	0,00011071	7,33e-05
FR17MAG201411297	5,57e-05	2,16e-05	4,53e-05	9,08e-05	0,00018543	0,00024106	0,00011928	0,00010737	5,19e-05	0,00014516	0,00017721	0,00040391	0,00032356	0,00023478	0,00029247	0,00033943	0,00018402	0,00050229	0,00014758	0,00016199	0,00012276	0,00013579	9,65e-05	6,38e-05	7,07e-05	6,8e-05	6,74e-05	4,44e-05	6,42e-05	5,18e-05	4,09e-05	2,11e-05	5,97e-05	6,39e-05	4,06e-05	2,28e-05	3,41e-05	1,9e-05	3,98e-05	1,43e-05	1,59e-05	2,08e-05	5,35e-05	5,39e-05	1,49e-05	3,43e-05	9,46e-05	7,87e-05	7,45e-05
FR17MAG201310275	7,07e-05	1,89e-05	9,56e-05	0,00017876	0,000197	0,00019841	0,00012941	0,00015139	8,37e-05	0,00014764	0,0003507	0,00029722	0,00029318	0,00043915	0,00056025	0,00028502	0,00046806	0,00018563	0,00021672	0,00016942	0,00022608	0,00017848	7,75e-05	9,56e-05	8,27e-05	0,00013495	4,32e-05	4,57e-05	5,98e-05	3,9e-05	1,76e-05	2,05e-05	4,88e-05	3,05e-05	5,14e-05	2,12e-05	1,58e-05	4,7e-05	1,82e-05	1,78e-05	1,33e-05	1,85e-05	4,84e-05	5,41e-05	1,41e-05	5,22e-05	8,38e-05	9,1e-05	7,51e-05
FR17MAG201310892	7,14e-05	5,48e-05	4,97e-05	0,00018507	6,85e-05	9,14e-05	2,62e-05	7,93e-05	1,57e-05	0,00011627	0,00022438	0,00014508	0,00015736	0,00023516	0,00021224	0,00011479	0,00056102	7,61e-05	7,42e-05	5,62e-05	5,64e-05	1,11e-05	1,07e-05	1,23e-05	2,1e-05	2,26e-05	2,84e-05	1,59e-05	1,38e-05	2,05e-05	2,22e-05	2,43e-05	2,45e-05	3,08e-05	2,47e-05	4,69e-05	4,5e-05	2,94e-05	4,6e-05	6,19e-05	6,83e-05	4,26e-05	2,94e-05	4,31e-05	6,29e-05	1,64e-05	5,56e-05	6,58e-05	2,57e-05
FR17MAG201316129	5,38e-05	1,91e-05	7,58e-05	0,00012908	0,00023533	0,00029051	0,00014469	0,00012561	7,42e-05	0,00013726	0,00019548	0,00042251	0,00034461	0,00025625	0,00027217	0,00030876	0,0001776	0,00046658	0,00015369	0,00014354	0,00015166	0,00013686	0,00010934	6,91e-05	7,21e-05	5,39e-05	5,74e-05	5,48e-05	7,19e-05	5,98e-05	2,57e-05	3,24e-05	7,57e-05	7,96e-05	6,27e-05	3,55e-05	2,13e-05	1,99e-05	3,46e-05	1,43e-05	1,91e-05	2,43e-05	7,32e-05	6,76e-05	2,32e-05	4,85e-05	0,00010191	0,00012322	7,9e-05
FR17MAG201311656	0,00012855	1,61e-05	6,66e-05	0,00010243	0,00023398	0,00021107	0,00014118	0,00011479	6e-05	0,00011222	0,00018854	0,00041337	0,00027081	0,00023485	0,00027921	0,00031844	0,00021047	0,0005593	0,00019403	0,0001725	0,00014246	0,00013928	9,88e-05	7,65e-05	5,4e-05	7,69e-05	4,44e-05	4,11e-05	4,47e-05	4,85e-05	2,61e-05	3,25e-05	5,25e-05	5,45e-05	5,92e-05	2,8e-05	1,99e-05	2,09e-05	5,64e-05	2,55e-05	1,12e-05	1,51e-05	6,13e-05	8,4e-05	3,38e-05	3,21e-05	8,5e-05	9,71e-05	9,37e-05
FR17MAG201312439	0,00012975	1,84e-05	0,00022848	0,00013381	8,88e-05	9,96e-05	6,6e-05	8,54e-05	5,52e-05	0,00036377	0,00022166	0,0002072	0,00031451	0,00032771	0,00019551	0,00052956	0,00022332	0,0001645	0,00013189	0,00012317	8,43e-05	6,83e-05	5,11e-05	7,99e-05	7,71e-05	3,69e-05	4,87e-05	4,99e-05	3,25e-05	3,63e-05	2,68e-05	3,27e-05	7,77e-05	9,42e-05	6,57e-05	1,89e-05	4,63e-05	2,14e-05	1,69e-05	1,74e-05	1,41e-05	1,52e-05	5,77e-05	6,18e-05	1,63e-05	3,15e-05	0,00011961	0,00012731	9,9e-05
FR17MAG201314658	7,2e-05	1,29e-05	4,21e-05	9,86e-05	0,00018788	0,00015235	9,73e-05	0,00012886	4,69e-05	0,00010932	0,00015128	0,00028843	0,0001985	0,00016979	0,00017338	0,00015894	0,00017743	0,0003015	0,00010609	8,28e-05	8,36e-05	8,18e-05	4,99e-05	5,4e-05	4,33e-05	4,15e-05	4,95e-05	4,91e-05	4,52e-05	4,76e-05	2,75e-05	1,76e-05	7,26e-05	6,09e-05	5,06e-05	1,42e-05	1,96e-05	2,69e-05	2,99e-05	1,68e-05	1,81e-05	2,28e-05	4,99e-05	6,36e-05	1,7e-05	2,87e-05	9,99e-05	0,00010106	7,38e-05
FR17MAG201313212	4,08e-05	1,42e-05	0,00013726	8,68e-05	8,17e-05	8,91e-05	8,46e-05	0,00010054	5,79e-05	0,00028571	0,00014309	0,00017838	0,00028528	0,00028927	0,00021152	0,00045582	0,00015801	0,00011363	0,00011577	0,00011188	6,71e-05	7,35e-05	6,04e-05	7,08e-05	5,77e-05	3,62e-05	5,73e-05	4,66e-05	4,65e-05	3,95e-05	2,79e-05	2,99e-05	4,7e-05	5,47e-05	4,17e-05	1,93e-05	4,7e-05	1,2e-05	9,41e-06	1,24e-05	9,17e-06	1,89e-05	5,73e-05	6,79e-05	1,25e-05	3,95e-05	7,96e-05	8,44e-05	7,1e-05
FR17MAG201313853	0,00010166	2,31e-05	6,88e-05	9,08e-05	0,00013761	0,00029678	0,00018661	0,00013214	6,18e-05	0,00010583	0,00013765	0,00027191	0,00046607	0,00026529	0,00027438	0,00034276	0,00036731	0,00040626	0,00030092	0,00016339	0,0001686	0,00017059	0,00016099	9,74e-05	8,37e-05	8,95e-05	9,19e-05	6,75e-05	7,25e-05	6,39e-05	3,51e-05	3,71e-05	6,66e-05	6,42e-05	5,4e-05	3,08e-05	2,56e-05	1,39e-05	4,41e-05	2,05e-05	2,58e-05	2,85e-05	4,59e-05	5,41e-05	1,52e-05	5,96e-05	9,29e-05	9,23e-05	8,95e-05
FR17MAG201410726	5,6e-05	1,93e-05	5,81e-05	0,00010257	0,00020688	0,00023391	0,00014732	0,00011115	7,18e-05	0,00011586	0,00019374	0,00039444	0,00030012	0,00024805	0,0003359	0,00038326	0,00021791	0,00044545	0,00014218	0,00015211	0,00015038	0,00015626	9,62e-05	5,64e-05	7,8e-05	7,9e-05	6,72e-05	3,52e-05	5,43e-05	5,71e-05	3,29e-05	2,38e-05	6,4e-05	5,27e-05	5,61e-05	3,15e-05	1,48e-05	2,17e-05	4,32e-05	2,25e-05	9,77e-06	1,83e-05	5,35e-05	5,04e-05	1,76e-05	4,09e-05	0,0001028	0,00011492	5,86e-05
FR17MAG201315429	6,45e-05	2,76e-05	0,00022627	0,00010039	0,00010729	8,68e-05	7,44e-05	0,00010316	4,87e-05	0,00031533	0,00020197	0,00024599	0,00035296	0,0003238	0,00019659	0,00044175	0,0001573	0,00012026	0,00014848	0,00013165	7,06e-05	7,77e-05	6,78e-05	7,14e-05	4,8e-05	4,75e-05	5,66e-05	4,43e-05	3,77e-05	2,28e-05	2,41e-05	2,43e-05	0,00010146	0,00010137	6,94e-05	1,7e-05	5,59e-05	1,26e-05	2,62e-05	1,85e-05	1,15e-05	2,82e-05	5,12e-05	5,4e-05	1,71e-05	7,03e-05	0,00012502	0,00014141	8,94e-05
FR17MAG201310276	8,26e-05	1,9e-05	0,00011071	0,0002091	0,00025618	0,00014637	9,51e-05	9,9e-05	6,37e-05	0,00016839	0,00035622	0,00037607	0,00025776	0,00030244	0,00037023	0,00025053	0,00042472	0,00022359	0,00015506	0,00013869	0,00016708	0,00011935	7,73e-05	7,31e-05	3,94e-05	8,64e-05	3,37e-05	4,33e-05	6,45e-05	5,41e-05	2,41e-05	2,57e-05	5,7e-05	5,63e-05	6,89e-05	2,01e-05	2,22e-05	4,93e-05	2,21e-05	1,88e-05	2,31e-05	2,14e-05	7e-05	7,15e-05	2,95e-05	3,6e-05	0,00011416	0,00010615	0,0001047
FR17MAG201316035	4,28e-05	1,01e-05	5,86e-05	0,00011997	0,00028537	0,00017062	0,00012537	0,00011401	5,33e-05	0,00014283	0,00024541	0,00044666	0,0002491	0,00025687	0,0003336	0,0002883	0,00024583	0,00044983	0,00015697	0,00014598	0,00014004	0,0001439	9,27e-05	9,18e-05	5,13e-05	0,00010347	6,22e-05	6,03e-05	6,55e-05	4,72e-05	2,43e-05	3,74e-05	4,41e-05	4,17e-05	5,21e-05	2,1e-05	1,25e-05	2,32e-05	3,5e-05	2,39e-05	1,79e-05	1,74e-05	8,75e-05	8,65e-05	3,24e-05	6,5e-05	0,00011309	0,00010623	9,66e-05
FR17MAG201311729	0,00013481	1,61e-05	8,51e-05	0,0001776	0,0002487	0,00014177	0,00010364	0,00010628	6,47e-05	0,00015558	0,00032008	0,00033148	0,00022347	0,00028947	0,00035446	0,00024366	0,00041337	0,00035973	0,00014852	0,00013909	0,00014237	0,00012424	6,71e-05	8,7e-05	6,93e-05	9,27e-05	4,21e-05	4,73e-05	4,6e-05	4,07e-05	3,24e-05	3,24e-05	6,88e-05	6,39e-05	6,1e-05	1,68e-05	1,11e-05	4,17e-05	3,44e-05	1,73e-05	1,45e-05	2,53e-05	8,73e-05	9,17e-05	2,38e-05	4,67e-05	0,0001268	0,00011794	0,00010649
FR17MAG201315216	8,07e-05	1,26e-05	7,04e-05	0,00015725	0,00019572	0,00011739	8,05e-05	9,13e-05	3,78e-05	0,00011593	0,0002502	0,00029819	0,00018369	0,00017226	0,00015652	0,00011769	0,00040238	0,00024131	0,00012733	8,03e-05	5,85e-05	5,73e-05	4,56e-05	3,56e-05	3,24e-05	2,73e-05	2,35e-05	3,31e-05	4,08e-05	2,76e-05	3,42e-05	1,69e-05	4,39e-05	3,84e-05	4,19e-05	1,94e-05	1,59e-05	3,69e-05	1,87e-05	1,61e-05	1,49e-05	2,45e-05	6,6e-05	6,18e-05	1,53e-05	2,54e-05	8,91e-05	9,54e-05	8,34e-05
FR17MAG201315305	6,04e-05	1,81e-05	0,00016704	9,36e-05	8,58e-05	8,09e-05	7,42e-05	8,64e-05	3,5e-05	0,00029166	0,00019969	0,00023734	0,00031963	0,00026209	0,00029212	0,00038316	0,00016167	0,00011629	0,00014152	0,00010323	8,42e-05	7,87e-05	6,45e-05	7,21e-05	4,33e-05	3,03e-05	4,85e-05	5,25e-05	4,76e-05	3,39e-05	3,37e-05	2,2e-05	5,62e-05	4,85e-05	4,51e-05	2,46e-05	2,94e-05	2,28e-05	1,32e-05	1,5e-05	1,51e-05	2,21e-05	4,21e-05	4,97e-05	1,2e-05	4,63e-05	9,53e-05	0,00010157	6,87e-05
FR17MAG201411363	6,38e-05	1,79e-05	7,3e-05	0,00010075	0,00025763	0,00022065	0,00011215	9,67e-05	4,97e-05	0,00012043	0,00021454	0,0004105	0,00028744	0,0002377	0,00029644	0,00028329	0,00022004	0,00056227	0,00016633	0,00016445	0,00013728	0,00013967	9,06e-05	8,77e-05	5,87e-05	7,21e-05	6,99e-05	5,94e-05	7,14e-05	4,72e-05	4,13e-05	4,04e-05	8,64e-05	8,62e-05	4,03e-05	1,39e-05	1,86e-05	2,34e-05	4,81e-05	1,6e-05	2,24e-05	4,68e-05	6,3e-05	6,71e-05	2,05e-05	5,13e-05	0,00010781	0,00012089	7,35e-05
FR17MAG201410698	0,00018857	1,72e-05	6,65e-05	0,00010537	0,0002019	0,00017104	8,69e-05	9,95e-05	3,79e-05	0,00013084	0,00021867	0,00031125	0,00022509	0,0002462	0,00031616	0,00027092	0,00031758	0,00035927	0,00019107	0,00014995	0,00013087	0,00012616	7,42e-05	7,12e-05	5,61e-05	8,15e-05	6,35e-05	5,53e-05	6,64e-05	5,22e-05	5,1e-05	4,7e-05	0,00010503	8,29e-05	5,02e-05	1,79e-05	1,52e-05	3,74e-05	3,69e-05	1,4e-05	1,55e-05	3,24e-05	4,15e-05	6,79e-05	1,51e-05	5,38e-05	9,99e-05	0,00010431	7,66e-05
FR17MAG201410601	4,01e-05	2,02e-05	0,00018657	0,00011219	8,38e-05	0,00010462	7,93e-05	0,00011549	5,11e-05	0,00031171	0,00018811	0,00023881	0,00035755	0,00033764	0,00021724	0,00052403	0,00017805	0,00012454	0,00014138	0,00011704	6,63e-05	7e-05	4,77e-05	6,3e-05	4e-05	2,25e-05	3,51e-05	2,44e-05	2,98e-05	4,37e-05	2,9e-05	1,51e-05	3,83e-05	5,67e-05	4,19e-05	2,14e-05	5,2e-05	1,89e-05	1,32e-05	1,12e-05	1,19e-05	1,98e-05	3,18e-05	4,25e-05	2,54e-05	4,54e-05	8,78e-05	8,58e-05	7,38e-05
FR17MAG201315303	0,00010732	1,31e-05	7,75e-05	0,00015957	0,00020175	0,00012938	9,14e-05	0,00010153	5,48e-05	0,00011767	0,00025722	0,00034201	0,00022643	0,00025636	0,00028555	0,0001965	0,00029745	0,00026569	0,000136	0,00011471	0,00012235	0,00010485	5,43e-05	7,2e-05	5,93e-05	7,86e-05	2,65e-05	4,33e-05	4,4e-05	3,79e-05	4,4e-05	5,29e-05	9,05e-05	6,25e-05	5,59e-05	1,42e-05	1,6e-05	3,06e-05	1,94e-05	1,58e-05	1,16e-05	2,78e-05	7,67e-05	5,61e-05	2,07e-05	3,89e-05	0,00010556	0,00011511	8,41e-05
FR17MAG201411301	0,00011494	1,55e-05	0,00010577	0,00018224	0,00013743	0,00011189	8,78e-05	9,22e-05	6,3e-05	0,00015533	0,00034752	0,00025877	0,00022029	0,00029455	0,00027783	0,00016414	0,00053069	0,00015331	0,00012834	0,00010249	0,0001214	6,84e-05	7,4e-05	5,44e-05	6,61e-05	6,52e-05	4,25e-05	5,09e-05	5,77e-05	4e-05	3,5e-05	5,06e-05	8,36e-05	7,63e-05	5,7e-05	1,23e-05	1,16e-05	5,07e-05	8,27e-06	1,35e-05	1,4e-05	2,59e-05	7,57e-05	7,04e-05	1,33e-05	4,85e-05	0,00010618	0,00010254	7,39e-05
FR17MAG201312468	0,00026344	2,25e-05	6,08e-05	9,24e-05	0,00017083	0,00032372	0,0001459	0,00012716	6,71e-05	0,00011569	0,00015914	0,00037081	0,00042424	0,00025488	0,00026121	0,00029467	0,00024182	0,00050347	0,00018316	0,00015091	0,00012648	0,00013089	0,00011865	6,91e-05	7,24e-05	7,51e-05	7,14e-05	5,02e-05	7,88e-05	6,43e-05	3,91e-05	4,28e-05	6,28e-05	5,96e-05	6,18e-05	3,66e-05	1,71e-05	1,32e-05	4,53e-05	3,05e-05	1,48e-05	1,98e-05	8,87e-05	9,78e-05	1,89e-05	3,43e-05	0,00010041	0,00010394	0,00010785
FR17MAG201316135	0,00016975	1,62e-05	8e-05	0,00015451	0,00023298	0,00014988	9,61e-05	0,0001104	5,42e-05	0,00015342	0,00035857	0,00038735	0,00026055	0,00032384	0,00036875	0,00023337	0,00052563	0,00021117	0,00017537	0,00015671	0,00014735	0,00013884	8,27e-05	8,98e-05	5,98e-05	8,96e-05	4,62e-05	5,84e-05	4,98e-05	5,41e-05	2,87e-05	2,48e-05	6,1e-05	7,32e-05	5,22e-05	1,74e-05	2,64e-05	3,91e-05	2,34e-05	1,4e-05	1,27e-05	4,45e-05	7,35e-05	0,00011026	1,38e-05	6,97e-05	0,0001301	0,00015489	8,75e-05
FR17MAG201316141	6,9e-05	1,72e-05	5,52e-05	8,31e-05	0,00023228	0,00020344	0,00012607	0,00010447	4,35e-05	0,00012234	0,00018584	0,00037665	0,00025781	0,00024859	0,00031148	0,0003434	0,00021885	0,00050782	0,00016746	0,00015663	0,00015168	0,00014552	9,5e-05	9,44e-05	6,88e-05	8,43e-05	7,76e-05	6,13e-05	6,03e-05	5,53e-05	3,5e-05	2,52e-05	5,54e-05	3,83e-05	4,14e-05	2,63e-05	1,74e-05	2,35e-05	4,42e-05	1,52e-05	1,4e-05	2,78e-05	4,84e-05	5,4e-05	1,88e-05	4,92e-05	7,68e-05	8,24e-05	7,12e-05
FR17MAG201410734	6,53e-05	2,28e-05	8,45e-05	0,00018713	0,00026534	0,00013405	0,00011856	8,59e-05	6,98e-05	0,00014879	0,00034068	0,00032895	0,00022885	0,00028886	0,00037251	0,00022559	0,00039121	0,00020062	0,00015938	0,00013791	0,0001387	0,00012132	6,54e-05	8,35e-05	5,78e-05	8,28e-05	4,39e-05	4,56e-05	5,05e-05	3,88e-05	2,66e-05	2,31e-05	5,86e-05	4,79e-05	7,07e-05	2,76e-05	3,56e-05	3,68e-05	2,89e-05	2,6e-05	1,75e-05	2,16e-05	5,8e-05	5,21e-05	2,6e-05	4,74e-05	8,64e-05	9,84e-05	9,52e-05
FR17MAG201312426	0,00012541	1,62e-05	9,28e-05	0,00022641	0,00012142	0,00012757	7,92e-05	9,25e-05	5,22e-05	0,00017532	0,00030413	0,00019097	0,00022427	0,00029704	0,0002757	0,0001745	0,00047052	0,00013824	0,00013158	0,00010985	0,00011043	7,32e-05	6,29e-05	4,58e-05	8,23e-05	5,35e-05	3,54e-05	4,43e-05	3,65e-05	3,6e-05	1,7e-05	2,82e-05	6,32e-05	5,56e-05	3,22e-05	1,5e-05	2,51e-05	3,24e-05	1,42e-05	1,76e-05	1,55e-05	4,22e-05	6,97e-05	9,66e-05	2,29e-05	4,52e-05	0,00013173	0,00013465	6,01e-05
FR17MAG201310917	0,00014634	1,43e-05	3,8e-05	6,44e-05	9,63e-05	0,00021375	0,00015003	0,0001132	6,87e-05	9,81e-05	0,00011898	0,00017789	0,0003194	0,00020509	0,00018146	0,00019243	0,00019906	0,00029483	0,00030286	0,00013071	0,00010905	0,00012025	0,00010224	5,71e-05	5,99e-05	4,36e-05	5,67e-05	4,26e-05	4,9e-05	3,79e-05	2,98e-05	1,66e-05	3,77e-05	5,74e-05	5,88e-05	1,66e-05	1,81e-05	1,31e-05	3,97e-05	2,23e-05	2,11e-05	1,13e-05	5,53e-05	5,92e-05	2,03e-05	1,97e-05	7,93e-05	8,92e-05	7,4e-05
FR17MAG201316115	0,00014157	2,13e-05	0,00020365	0,00013549	0,00010168	0,00012401	0,00010339	0,00012677	5,25e-05	0,00033107	0,00022485	0,00024028	0,00037516	0,00038686	0,00024497	0,00046786	0,00020344	0,00015501	0,00013252	0,00012486	9,95e-05	8,27e-05	4,69e-05	7,21e-05	5,94e-05	5,03e-05	4,94e-05	4,93e-05	2,83e-05	3,33e-05	1,47e-05	3,48e-05	0,00010077	0,00010829	7,04e-05	2,2e-05	5,01e-05	1,97e-05	1,76e-05	1,93e-05	2,23e-05	2,61e-05	4,36e-05	3,98e-05	1,66e-05	6,91e-05	0,00013144	0,00014613	8,64e-05
FR17MAG201314559	5,2e-05	2,63e-05	2,57e-05	5,83e-05	8,56e-05	0,00026765	0,00022276	0,00013801	7,32e-05	9,52e-05	0,0001133	0,00019792	0,00043089	0,00029003	0,00022974	0,00026846	0,00029627	0,00024233	0,00053652	0,0001608	0,00017301	0,00016675	0,00016919	0,00010479	9,48e-05	8,99e-05	8,52e-05	7,26e-05	5,72e-05	7,14e-05	3,84e-05	2,77e-05	5,6e-05	4,82e-05	5,01e-05	1,92e-05	2,33e-05	1,5e-05	3,33e-05	4,07e-05	1,08e-05	1,86e-05	6,65e-05	7,26e-05	2,06e-05	2,55e-05	9,61e-05	8,5e-05	9,51e-05
FR17MAG201310261	0,00010431	1,71e-05	4,11e-05	6,71e-05	0,00012973	0,00024065	0,00011785	0,00010101	4,21e-05	9,97e-05	0,0001091	0,00024362	0,00026004	0,00018086	0,0001723	0,00018175	0,00013113	0,00040658	0,00012902	0,00010498	8,27e-05	0.0001	7,4e-05	5,32e-05	5,81e-05	4,27e-05	3,6e-05	4,12e-05	5,37e-05	6,29e-05	3,78e-05	1,92e-05	5,95e-05	7,28e-05	7,99e-05	2,25e-05	1,66e-05	2,53e-05	3,99e-05	2,6e-05	1,94e-05	1,31e-05	5,62e-05	6,92e-05	2,29e-05	3,48e-05	9,34e-05	0,00010164	9,5e-05
FR17MAG201314570	7,37e-05	1,3e-05	0,00010445	0,00021462	0,00022709	0,00014067	9,13e-05	0,00010463	6,31e-05	0,00017174	0,00037455	0,00034401	0,00027224	0,0003273	0,00036444	0,00022076	0,0005972	0,00017944	0,00016257	0,00013956	0,00014563	0,00011576	8,33e-05	7,82e-05	7,18e-05	9,31e-05	4,56e-05	4,33e-05	8,27e-05	4,67e-05	3,29e-05	2,37e-05	4,6e-05	3,85e-05	3,8e-05	2,43e-05	3,3e-05	4,79e-05	2,12e-05	2,25e-05	1,47e-05	3,91e-05	7,69e-05	7,91e-05	1,46e-05	4,01e-05	0,00011029	0,00012383	5,86e-05
FR17MAG201313131	5,93e-05	2,17e-05	0,00012317	0,00024348	0,00013132	0,00013145	8,31e-05	0,00010706	7,98e-05	0,0001681	0,00038118	0,00024778	0,0002186	0,00026649	0,00024812	0,00019407	0,00058446	0,00016501	0,00014124	0,00013428	0,00010264	0,00010082	6,28e-05	4,47e-05	4,96e-05	5,47e-05	4,2e-05	4,32e-05	4,89e-05	3,81e-05	2,07e-05	3,92e-05	6,48e-05	7,23e-05	6,13e-05	2,07e-05	2,6e-05	7,05e-05	2,62e-05	1,94e-05	2,08e-05	2,78e-05	6,38e-05	8,13e-05	1,14e-05	4,51e-05	0,00011785	0,00012808	7,89e-05
FR17MAG201314554	0,00013696	1,23e-05	2,72e-05	7,29e-05	8,96e-05	0,00021838	0,00018386	0,00015044	6,08e-05	7,9e-05	0,00010962	0,00018379	0,00040731	0,00031202	0,00019082	0,00015482	0,00017551	0,00026895	0,00037833	0,00014147	0,00012868	0,00010201	9,67e-05	9,75e-05	5,04e-05	5,61e-05	4,49e-05	4,78e-05	5,49e-05	7,72e-05	6,27e-05	2,7e-05	5e-05	4,82e-05	3,98e-05	3,17e-05	2,16e-05	1,92e-05	5,24e-05	4,41e-05	1,33e-05	4,28e-05	8,76e-05	8,42e-05	1,9e-05	4,8e-05	0,00011848	0,00012648	7,77e-05
FR17MAG201315396	6,54e-05	1,29e-05	5,84e-05	6,72e-05	0,00011983	0,00027613	0,00013339	0,00011025	5,65e-05	9,93e-05	0,00012975	0,000215	0,00035526	0,00018207	0,00018758	0,00023503	0,00020723	0,0003322	0,00030637	0,00011248	0,00010809	0,00010789	0,00010365	5,51e-05	4,96e-05	4,53e-05	5,01e-05	3,7e-05	4,85e-05	3,42e-05	3,03e-05	2,59e-05	4,39e-05	6,37e-05	6,26e-05	2,11e-05	1,39e-05	1,03e-05	3,14e-05	2,47e-05	1,99e-05	1,74e-05	5,97e-05	6,38e-05	3,37e-05	3,84e-05	9,91e-05	9,23e-05	0,00010261
FR17MAG201410510	0,00010932	1e-05	6,47e-05	0,00010613	0,00019217	0,00019216	0,00011759	0,00013527	5,07e-05	0,00013806	0,00019159	0,00032149	0,00023465	0,00022419	0,00029133	0,0002784	0,00019284	0,00047999	0,00014351	0,00012769	0,00013266	0,00013083	7,84e-05	6,77e-05	6,17e-05	7,91e-05	3,82e-05	4,32e-05	7,03e-05	5,78e-05	3,11e-05	2,81e-05	8,17e-05	8,16e-05	5,33e-05	1,61e-05	1,96e-05	2,88e-05	6,13e-05	2,37e-05	2,07e-05	2e-05	5,87e-05	7,04e-05	1,75e-05	6,74e-05	0,0001377	0,00013375	7,85e-05
FR17MAG201314541	8,06e-05	1,9e-05	0,00018718	0.0001	7,05e-05	0,00011341	8,65e-05	0,00011725	4,54e-05	0,00031122	0,00021668	0,00026928	0,00035744	0,00027788	0,00033754	0,00033466	0,00015783	0,00013008	0,00012803	0,00010334	7,98e-05	8,65e-05	7,6e-05	8,26e-05	5,95e-05	4,65e-05	6,69e-05	8,16e-05	0,00010268	8,84e-05	3,09e-05	2,96e-05	6,46e-05	4,81e-05	4,16e-05	2,83e-05	2,48e-05	2,16e-05	1,39e-05	1,85e-05	1,64e-05	2,16e-05	5,54e-05	6,39e-05	1,98e-05	3,59e-05	9,14e-05	9,31e-05	7,96e-05
FR17MAG201411361	0,00011236	1,18e-05	4,69e-05	6,69e-05	0,00014118	0,00021932	0,00010457	0,00010321	4,13e-05	9,5e-05	0,00012897	0,00029317	0,00027592	0,0001762	0,00020746	0,00022797	0,00017197	0,00050858	0,00011892	0,00013612	0,00010319	0,00010065	8,45e-05	5,3e-05	6,47e-05	5,05e-05	6,56e-05	3,69e-05	5,36e-05	3,84e-05	1,95e-05	1,76e-05	5,1e-05	4,7e-05	3,77e-05	1,55e-05	1,06e-05	2,15e-05	4,96e-05	1,64e-05	1,09e-05	1,68e-05	6,29e-05	6,06e-05	1,35e-05	4,25e-05	9,48e-05	8,12e-05	5,98e-05
FR17MAG201410594	4,97e-05	1,93e-05	0,00010115	0,00012376	0,00011259	0,00013512	9,61e-05	9,01e-05	3,99e-05	0,00023204	0,00020517	0,00026551	0,00037585	0,00044749	0,0002655	0,0003633	0,0001955	0,00017667	0,00014927	0,00016444	0,00010953	9,27e-05	7,04e-05	5,24e-05	7,99e-05	3,18e-05	4,82e-05	4,26e-05	3,42e-05	2,06e-05	1,75e-05	2,01e-05	1,64e-05	3,34e-05	1,56e-05	1,64e-05	2,45e-05	2,28e-05	1,62e-05	2,13e-05	1,73e-05	2,77e-05	2,93e-05	2,82e-05	1,83e-05	5,05e-05	5,15e-05	5,35e-05	1,42e-05
FR17MAG201315281	4,95e-05	1,39e-05	5,2e-05	9,51e-05	0,00019213	0,00021178	9,62e-05	7,71e-05	2,46e-05	0,00011455	0,00015385	0,00034874	0,00026748	0,00021255	0,00025982	0,00027194	0,00016558	0,00051781	0,0001727	0,00015954	0,00012263	0,000112	7,6e-05	5,94e-05	5,67e-05	4,16e-05	5,72e-05	3,93e-05	5,83e-05	4,19e-05	2,15e-05	4,24e-05	0,0001091	9,03e-05	4,99e-05	3,84e-05	1,99e-05	2,63e-05	4,08e-05	2,01e-05	1,76e-05	3,04e-05	3,32e-05	5,44e-05	2e-05	5,64e-05	0,00012229	0,00011697	6,76e-05
FR17MAG201314569	5,71e-05	1,47e-05	9,61e-05	0,00022596	0,00022873	0,00013271	8,93e-05	0,00011216	5,17e-05	0,00016908	0,00038758	0,00034996	0,00025193	0,0003061	0,00034514	0,00020905	0,00070537	0,00023219	0,00016217	0,00013451	0,00013978	0,0001145	7,75e-05	8e-05	6,09e-05	8,09e-05	5,06e-05	4,75e-05	8,03e-05	4,77e-05	2,34e-05	2,04e-05	3,59e-05	3,87e-05	4,1e-05	2,06e-05	1,68e-05	6,76e-05	2,23e-05	1,93e-05	1,2e-05	3,3e-05	9,44e-05	0,00010212	1,76e-05	3,4e-05	9,86e-05	0,00011231	8,24e-05
FR17MAG201315215	6,4e-05	1,11e-05	0,00018684	0,00019249	0.0001	0,00010077	8,12e-05	9,87e-05	5,56e-05	0,00027606	0,00028446	0,00016619	0,00022508	0,00028603	0,00021532	0,0002848	0,00041378	0,00017588	0,0001176	0,00011824	9,54e-05	6e-05	6,53e-05	5,74e-05	6,46e-05	3,42e-05	2,67e-05	3,99e-05	3,27e-05	2,78e-05	2,24e-05	2,25e-05	4,75e-05	6,56e-05	6,03e-05	1,64e-05	4,03e-05	2,72e-05	1,55e-05	1,81e-05	1,5e-05	2,1e-05	8,9e-05	9,61e-05	2,92e-05	3,02e-05	0,00011188	0,00011566	0,00011919
FR17MAG201314810	6,48e-05	1,65e-05	9,22e-05	0,00020951	0,00022036	0,00014135	0,00010171	9,58e-05	6,72e-05	0,00016558	0,00031028	0,00028118	0,0002381	0,00029865	0,00032359	0,00023556	0,00058614	0,00034479	0,00019646	0,00016624	0,00014905	0,00011696	7,21e-05	6,34e-05	6,41e-05	7,62e-05	3,83e-05	5,08e-05	5,43e-05	3,87e-05	2,72e-05	2,42e-05	6,58e-05	7,28e-05	7,56e-05	2,55e-05	1,81e-05	6,79e-05	3,38e-05	1,25e-05	1,28e-05	2,51e-05	8,11e-05	8e-05	2,13e-05	4,29e-05	0,00013362	0,00013655	9,9e-05
FR17MAG201311734	3,88e-05	1,59e-05	0,0002274	0,00013561	9,19e-05	0,00011845	8,37e-05	0,00011778	5,11e-05	0,00035629	0,00022132	0,00024374	0,00039017	0,00041368	0,00020836	0,00062508	0,00021505	0,00016758	0,00016343	0,00016264	0,00010942	8,77e-05	8,18e-05	8,91e-05	7,51e-05	4,14e-05	5,76e-05	5,18e-05	4,02e-05	3,09e-05	4,01e-05	3,39e-05	7,22e-05	7,25e-05	3,45e-05	2,11e-05	4,79e-05	1,52e-05	1,76e-05	1,36e-05	2,37e-05	4,44e-05	7,85e-05	9,31e-05	2,09e-05	5,35e-05	0,0001385	0,0001552	8,42e-05
FR17MAG201310245	0,00015692	2,09e-05	9,74e-05	0,00022836	0,00018753	0,00013411	8,51e-05	0,00010288	5,4e-05	0,00018111	0,00040671	0,00028283	0,00024044	0,00033378	0,0003534	0,00017396	0,00058337	0,00018977	0,00016007	0,00013213	0,00013905	8,9e-05	5,78e-05	6,57e-05	5,33e-05	7,66e-05	4,93e-05	5,12e-05	5,47e-05	4,54e-05	1,88e-05	3,19e-05	6,06e-05	4,84e-05	3,83e-05	1,43e-05	2,04e-05	5,1e-05	1,55e-05	1,73e-05	1,48e-05	3,34e-05	8,92e-05	9,64e-05	1,93e-05	3,48e-05	0,00010511	0,00011126	0,00011142
FR17MAG201411265	9,04e-05	2,28e-05	4,4e-05	0,00010765	0,00021486	0,00024305	0,00012844	0,00011384	6,08e-05	0,00012359	0,00016482	0,00038025	0,00029947	0,00025214	0,00029206	0,00031176	0,00020146	0,00052067	0,00015792	0,00016595	0,00015445	0,00016105	9,1e-05	6,62e-05	5,41e-05	7,78e-05	7,55e-05	5,05e-05	5,72e-05	5,94e-05	3,26e-05	3,85e-05	5,81e-05	4,98e-05	4,78e-05	2,06e-05	2,17e-05	1,97e-05	4,43e-05	2,33e-05	1,93e-05	3,38e-05	7,27e-05	7,85e-05	2,03e-05	5,22e-05	0,00012323	0,00010686	7,42e-05
FR17MAG201310879	0,00010544	1,37e-05	6,72e-05	8,61e-05	0,00014778	0,0002911	0,00013454	0,00010038	6,5e-05	0,00013072	0,00017553	0,00031951	0,00037421	0,00021595	0,00024199	0,0002958	0,00024307	0,00051517	0,00018161	0,00015013	0,00013847	0,00013991	0,00011701	6,5e-05	7,13e-05	4,57e-05	7,4e-05	3,75e-05	4,96e-05	4,79e-05	2,93e-05	4,01e-05	5,02e-05	4,29e-05	5,15e-05	2,99e-05	1,32e-05	1,51e-05	3,94e-05	2,34e-05	1,62e-05	1,13e-05	4,2e-05	5,06e-05	2,87e-05	3,81e-05	7,15e-05	8,93e-05	6,98e-05
FR17MAG201311488	0,00011218	1,15e-05	6,27e-05	9,96e-05	0,00018793	0,00025654	0,00014633	0,00014556	5,85e-05	0,00013156	0,00017852	0,00035666	0,00039292	0,00025553	0,000286	0,00029622	0,00021418	0,00055314	0,00020435	0,00017096	0,00014253	0,00012753	0,00011655	8,51e-05	6,49e-05	6,15e-05	6,3e-05	5,61e-05	7,06e-05	5,42e-05	2,8e-05	3,09e-05	4,12e-05	4,15e-05	5,11e-05	3,76e-05	1,66e-05	1,63e-05	5,32e-05	2,05e-05	2,56e-05	1,99e-05	8,12e-05	8,06e-05	2,12e-05	4,31e-05	9,69e-05	9,28e-05	9,26e-05
FR17MAG201316136	0,0001067	1,44e-05	6,5e-05	0,00010181	0,00015015	0,00033261	0,00015842	0,00014982	6,73e-05	0,00014543	0,00016324	0,00036185	0,00049413	0,00026569	0,00029393	0,00038848	0,00032165	0,0005315	0,00019865	0,00018773	0,00017274	0,00018009	0,00015504	6,89e-05	8,88e-05	7,99e-05	9,4e-05	7,62e-05	7,53e-05	6,79e-05	4,6e-05	2,06e-05	5,57e-05	6,52e-05	5,19e-05	1,66e-05	2,9e-05	1,56e-05	3,74e-05	2,38e-05	2,05e-05	3,3e-05	9,77e-05	8,73e-05	2,95e-05	5,4e-05	0,00013517	0,00013248	0,00011375
FR17MAG201316149	4,7e-05	1,24e-05	5,52e-05	8,51e-05	0,00015321	0,00029555	0,00011236	0,00013925	6,14e-05	0,00014834	0,00014432	0,00029364	0,00030848	0,0002116	0,0002193	0,00018233	0,00014531	0,00055199	0,00018192	0,00013504	0,00010121	9,32e-05	8,54e-05	5,3e-05	6,97e-05	7,09e-05	4,69e-05	6,11e-05	6,07e-05	4,32e-05	4,57e-05	4,35e-05	9,54e-05	0,00010193	8,96e-05	3,58e-05	2,15e-05	1,94e-05	6,08e-05	1,9e-05	1,27e-05	4,1e-05	4,68e-05	7,51e-05	3,42e-05	4,3e-05	0,00011996	0,00013699	7,32e-05
FR17MAG201314564	6,32e-05	2,04e-05	6,07e-05	9,59e-05	0,00015078	0,00033517	0,00014759	0,00012522	5,61e-05	0,00012687	0,00015297	0,00035098	0,00037264	0,00022413	0,00026864	0,00033531	0,00023067	0,00049556	0,00014674	0,00015666	0,00014778	0,00015248	0,00012087	6,87e-05	7,75e-05	6,58e-05	8,65e-05	5,84e-05	8,14e-05	6,76e-05	3,43e-05	2,17e-05	4,76e-05	5,54e-05	4,53e-05	2,4e-05	2,44e-05	3,11e-05	3,79e-05	1,74e-05	1,15e-05	2,03e-05	7,63e-05	8,03e-05	1,62e-05	4,15e-05	0,00010128	0,00010711	7,6e-05
FR17MAG201313133	4,83e-05	1,1e-05	5,18e-05	6,28e-05	0,00011775	0,00024816	0,00011915	0,00010982	4,49e-05	0,00010058	0,00011655	0,0003069	0,00035664	0,00021585	0,00022228	0,00025431	0,00019201	0,00047039	0,00018014	0,00015467	0,00014537	0,00013919	0,00012318	5,55e-05	8,25e-05	6,52e-05	6,27e-05	5,85e-05	6,04e-05	6,28e-05	3,63e-05	2,25e-05	6,18e-05	4,59e-05	6,08e-05	3,35e-05	1,21e-05	2,03e-05	3,91e-05	1,94e-05	1,49e-05	1,37e-05	6,02e-05	6,54e-05	1,81e-05	2,01e-05	8,21e-05	7,52e-05	8,06e-05
FR17MAG201315299	0,00018658	2,33e-05	8,33e-05	0,00015515	0,00024987	0,00014323	0,00010955	9,48e-05	4,79e-05	0,00014145	0,00030724	0,00034448	0,00022547	0,00027238	0,00032365	0,0002045	0,0004611	0,00020023	0,00013605	0,00012835	0,00013228	0,00011287	6,08e-05	7,18e-05	5,13e-05	7,53e-05	3,99e-05	3,1e-05	4,34e-05	3,57e-05	3,18e-05	3,7e-05	6,9e-05	6,32e-05	6,11e-05	2e-05	1,45e-05	4,33e-05	1,65e-05	1,91e-05	1,81e-05	3,98e-05	8,42e-05	0,00010567	2,12e-05	5,59e-05	0,00014273	0,00015074	9e-05
FR17MAG201410429	6,01e-05	1,88e-05	5,36e-05	8,29e-05	0,00017512	0,00028055	0,00013336	0,00012026	5,19e-05	0,00011696	0,00016193	0,00037995	0,0003681	0,00023758	0,0002971	0,00034124	0,00021381	0,00052095	0,00017235	0,00016	0,00015055	0,00015045	0,00012785	5,31e-05	9,61e-05	6,84e-05	8,47e-05	4,21e-05	7,59e-05	5,22e-05	3,74e-05	2,98e-05	6,07e-05	5,02e-05	4,34e-05	2,18e-05	1,69e-05	2,32e-05	3,44e-05	1,46e-05	1,95e-05	2,69e-05	6,24e-05	6,22e-05	2,39e-05	3,39e-05	0,0001052	9,39e-05	8,07e-05
FR17MAG201316132	8,54e-05	1,74e-05	0,00010232	0,00015201	0,00026587	0,0001632	0,00010012	0,00010712	6,96e-05	0,00014112	0,00029088	0,0003742	0,00025539	0,00031024	0,00039873	0,00031456	0,00036583	0,0003075	0,00017219	0,00015261	0,00015151	0,00015418	7,49e-05	8,41e-05	5,02e-05	9,38e-05	5,53e-05	5,95e-05	5,14e-05	5,54e-05	3,17e-05	2,49e-05	6,3e-05	6,08e-05	4,78e-05	1,52e-05	1,26e-05	3,9e-05	1,7e-05	1,6e-05	1,53e-05	2,8e-05	8,58e-05	8,3e-05	3,7e-05	4,02e-05	0,00012954	0,00011198	0,00010268
FR17MAG201312466	6,88e-05	1,45e-05	5,47e-05	7,22e-05	0,0001337	0,00017648	0,00014215	0,00010979	5,57e-05	0,00010129	0,00014325	0,00025043	0,00032891	0,00019353	0,00015998	0,00015982	0,00015019	0,0004692	0,00025929	0,00010083	8,56e-05	7,01e-05	6,14e-05	4,99e-05	4,12e-05	4,57e-05	3,25e-05	3,55e-05	3,8e-05	4,09e-05	1,94e-05	2,17e-05	7,19e-05	5,26e-05	3,87e-05	1,46e-05	1,81e-05	1,11e-05	5,34e-05	1,88e-05	1,39e-05	2,77e-05	5,61e-05	5,62e-05	1,42e-05	3,29e-05	0,00010767	9,36e-05	7,9e-05
FR17MAG201312465	6,92e-05	1,98e-05	9,93e-05	0,00017622	0,00026292	0,00015643	0,00010607	0,00010361	6,37e-05	0,00015353	0,0003381	0,00038687	0,00023081	0,00026683	0,00030086	0,00019789	0,00039878	0,00024129	0,00013716	0,00011672	0,00012724	9,41e-05	4,75e-05	6,6e-05	4,9e-05	7,2e-05	5,01e-05	6,92e-05	6,17e-05	4,85e-05	3,3e-05	2,56e-05	9,33e-05	8,3e-05	6,86e-05	2,64e-05	2,05e-05	7,1e-05	2,88e-05	1,84e-05	1,93e-05	3,45e-05	7,06e-05	7,08e-05	2,5e-05	4,54e-05	0,00011138	0,00012231	0,00010507
FR17MAG201310889	9,55e-05	1,69e-05	8,76e-05	0,00020745	0,00021041	0,00014894	0,00011654	0,0001145	7,46e-05	0,00014806	0,00037886	0,00035604	0,00024922	0,00027911	0,00032915	0,00022801	0,0004016	0,00022723	0,00019241	0,00014437	0,00013087	0,00011596	6,74e-05	9,29e-05	5,32e-05	7,74e-05	4,27e-05	4,76e-05	7,13e-05	6,17e-05	2,54e-05	4,48e-05	3,81e-05	4,67e-05	5,17e-05	1,81e-05	1,24e-05	4,81e-05	2,44e-05	1,37e-05	2,2e-05	1,52e-05	4,99e-05	4,77e-05	3,01e-05	3,18e-05	8,77e-05	7,82e-05	8,29e-05
FR17MAG201310277	7,13e-05	9,5e-06	6,76e-05	0,00012378	0,00022365	0,00015964	8,68e-05	9,06e-05	3,27e-05	0,00012488	0,00023534	0,00029845	0,00018583	0,00024017	0,00031317	0,00024458	0,00041177	0,00025833	0,00012423	0,00011854	0,00012234	0,00010327	4,01e-05	6,06e-05	5,47e-05	6,63e-05	3,34e-05	4,1e-05	4,58e-05	2,83e-05	1,62e-05	2,32e-05	7,89e-05	6,77e-05	4,48e-05	1,46e-05	1,81e-05	2,82e-05	2,18e-05	1,52e-05	1,62e-05	2,78e-05	4,26e-05	7,15e-05	1,68e-05	5,07e-05	0,00010279	0,00011203	5,57e-05
FR17MAG201314649	6,84e-05	1,43e-05	0,00021877	0,00012337	7,78e-05	0,00010276	8,1e-05	0,00011359	4,98e-05	0,00036249	0,00022919	0,00024574	0,00039538	0,00040292	0,00025386	0,00054611	0,00021074	0,00016315	0,0001499	0,00014939	7,87e-05	8,99e-05	5,88e-05	7,44e-05	7,22e-05	5,02e-05	5,91e-05	4,15e-05	4,46e-05	3,48e-05	2,07e-05	1,89e-05	3,76e-05	2,13e-05	2,78e-05	1,77e-05	4,6e-05	2,08e-05	1,84e-05	2,36e-05	1,56e-05	2,64e-05	6,61e-05	8,52e-05	1,84e-05	4,07e-05	8,72e-05	8,23e-05	4,94e-05
FR17MAG201314561	4,58e-05	2,55e-05	5,71e-05	8,76e-05	0,00012473	0,0003293	0,0002101	0,00014558	7,45e-05	0,00012201	0,00015886	0,00030766	0,00049862	0,00029657	0,00028489	0,00032948	0,00030261	0,00046216	0,00032962	0,00019098	0,00019107	0,00020897	0,00017412	0,0001041	9,44e-05	8,06e-05	0,00010701	6,95e-05	9,33e-05	9,45e-05	6,85e-05	5,43e-05	4,42e-05	7,92e-05	7,16e-05	2,81e-05	2,27e-05	1,89e-05	5,6e-05	3,53e-05	2,3e-05	3,25e-05	4,71e-05	4,86e-05	2,75e-05	4,19e-05	7,63e-05	8,62e-05	7,5e-05
FR17MAG201314806	9,59e-05	1,44e-05	6,11e-05	7,83e-05	0,00014289	0,00027885	0,00011145	0,00011117	4,72e-05	0,00012931	0,00015821	0,00031961	0,0003069	0,00021036	0,00024398	0,00032592	0,00022683	0,00065291	0,00014231	0,00014802	0,00013252	0,0001363	0,00010966	7,55e-05	6,86e-05	5,7e-05	8,23e-05	6,47e-05	5,98e-05	6,03e-05	4,47e-05	2,59e-05	7,05e-05	9,94e-05	6,29e-05	1,75e-05	2,1e-05	1,55e-05	5,17e-05	1,33e-05	1,74e-05	3,24e-05	8,4e-05	9e-05	3,04e-05	4,59e-05	0,00013156	0,00012886	9,68e-05
FR17MAG201313876	0,00032183	3,14e-05	0,00010423	0,0002405	0,00017037	0,00013603	0,00011243	9,89e-05	7,01e-05	0,00018831	0,00037699	0,00024683	0,00025119	0,00035373	0,00039457	0,00020021	0,00061519	0,00016824	0,00015596	0,00013342	0,00014065	9,7e-05	7,7e-05	8,1e-05	7,19e-05	8,54e-05	4,49e-05	4,94e-05	5,96e-05	3,7e-05	2,52e-05	2,07e-05	4,38e-05	5,47e-05	4,99e-05	1,84e-05	1,71e-05	4,56e-05	1,18e-05	1,67e-05	2,28e-05	1,64e-05	6,43e-05	7,28e-05	1,95e-05	4,1e-05	0,00010414	0,00010006	8,78e-05
FR17MAG201313204	0,00012608	1,18e-05	5,33e-05	6,27e-05	0,00010638	0,00024378	0,00013049	0,00011284	6,27e-05	0,00012482	0,00011698	0,00025017	0,00033241	0,00017668	0,00020377	0,00026092	0,00024392	0,00043063	0,00018275	0,00012884	0,00011151	0,00012649	0,00010802	6,39e-05	7,4e-05	5,68e-05	6,03e-05	6,05e-05	4,88e-05	6,34e-05	3,07e-05	1,56e-05	6,79e-05	6,09e-05	5,22e-05	1,81e-05	1,55e-05	1,04e-05	3,3e-05	2,01e-05	1,85e-05	2,13e-05	6,98e-05	7,23e-05	1,96e-05	3,39e-05	0,00010875	9,75e-05	8,8e-05
FR17MAG201316181	5,13e-05	2,01e-05	6,99e-05	0,00011953	0,00023238	0,00018485	0,00011854	0,00010057	6,75e-05	0,00013349	0,00020511	0,00039491	0,00028402	0,00025232	0,00032308	0,00032453	0,00023042	0,00051936	0,0001667	0,00016448	0,00014273	0,00015119	0,00010593	7,03e-05	8,54e-05	7,64e-05	5,84e-05	6,23e-05	5,59e-05	4,85e-05	3,09e-05	2,2e-05	0,00010421	0,00010293	5,98e-05	1,98e-05	1,39e-05	2,67e-05	3,27e-05	2,07e-05	2,01e-05	3,21e-05	6,85e-05	6,8e-05	1,71e-05	5,13e-05	0,00013946	0,00015124	8,1e-05
FR17MAG201315405	7,32e-05	2,47e-05	6,89e-05	0,00016841	0,00021788	0,00011957	8,05e-05	9,53e-05	4,66e-05	0,0001361	0,00029531	0,00026755	0,00021308	0,00025311	0,0003151	0,00019717	0,00060705	0,00020522	0,00015928	0,00013642	0,00012352	0,00010246	6,01e-05	6,95e-05	4,88e-05	6,61e-05	3,62e-05	3,8e-05	5,04e-05	4,17e-05	2,34e-05	3,39e-05	0,00011179	0,00010026	0,00010183	1,88e-05	1,77e-05	5,5e-05	1,93e-05	1,74e-05	2,24e-05	2,58e-05	5,76e-05	4,27e-05	2,23e-05	4,4e-05	0,00013308	0,00014538	9,27e-05
FR17MAG201310256	6,08e-05	1,85e-05	9,85e-05	0,0001935	0,0001197	0,00014169	8,39e-05	8,91e-05	4,2e-05	0,00019577	0,00034462	0,0002328	0,00025278	0,00035163	0,00032665	0,00017355	0,00048938	0,00014128	0,00012294	0,00013201	0,00012975	6,8e-05	7,35e-05	4,74e-05	7,86e-05	4,91e-05	2,44e-05	4,21e-05	3,57e-05	3,29e-05	3,14e-05	4,08e-05	4,97e-05	6,29e-05	2,93e-05	1,27e-05	1,53e-05	3,89e-05	1,38e-05	1,4e-05	1,7e-05	3,01e-05	3,89e-05	6,21e-05	2e-05	3,71e-05	0,0001043	0,00011543	4,74e-05
FR17MAG201315421	6,06e-05	1,65e-05	5,45e-05	9,8e-05	0,00015349	0,00027357	0,0001257	9,74e-05	4,9e-05	0,0001358	0,00016416	0,00036556	0,00032961	0,00024514	0,0003314	0,00040902	0,00024912	0,00051911	0,00016052	0,00018171	0,00017486	0,00018594	0,00013611	8,15e-05	8,36e-05	6,77e-05	7,2e-05	5,02e-05	5,92e-05	4,64e-05	3,16e-05	2,79e-05	7,79e-05	8,11e-05	5,59e-05	2,43e-05	1,73e-05	2,66e-05	3,81e-05	1,45e-05	1,58e-05	1,99e-05	4,79e-05	4,59e-05	1,87e-05	6,01e-05	0,00010391	0,00010418	8,01e-05
FR17MAG201313209	5,27e-05	2,18e-05	0,00018714	0,00017774	9,96e-05	0,00010072	7,3e-05	0,00011068	5,91e-05	0,0003349	0,00023661	0,00020412	0,00031887	0,00034957	0,00022056	0,00031517	0,00024018	0,00014744	0,00010799	0,00012617	9,56e-05	8,08e-05	6,97e-05	5,37e-05	7,72e-05	4,45e-05	2,62e-05	4,37e-05	4,82e-05	4,1e-05	3,86e-05	3,14e-05	4,3e-05	4,57e-05	4,81e-05	1,83e-05	3,49e-05	2,2e-05	5,91e-06	1,64e-05	1,22e-05	1,32e-05	5,32e-05	5,73e-05	3,1e-05	4,69e-05	8,29e-05	9,75e-05	9,94e-05
FR17MAG201316034	0,00014647	2,14e-05	4,7e-05	6,97e-05	7,85e-05	0,00017752	0,00027144	0,0001555	6,69e-05	9,58e-05	0,00011497	0,00017854	0,00035057	0,00034151	0,00019311	0,00024619	0,00029954	0,0002498	0,0004859	0,00014462	0,00016231	0,00014546	0,00013795	0,00010241	6,23e-05	8,12e-05	5,12e-05	6,74e-05	5,43e-05	6,47e-05	5,49e-05	2,57e-05	7,13e-05	6,9e-05	4,99e-05	2,32e-05	1,12e-05	1,06e-05	3,12e-05	4,11e-05	1,88e-05	2,6e-05	8,12e-05	9,01e-05	1,3e-05	4,13e-05	0,00012934	0,00012748	9,42e-05
FR17MAG201311720	0,00015246	3,26e-05	5,33e-05	7,02e-05	0,00019004	0,00016555	0,00010875	9,51e-05	4,64e-05	0,00010084	0,00014236	0,00029256	0,0002276	0,00017495	0,00016512	0,0001326	0,00016156	0,00050859	0,00010117	8,98e-05	5,89e-05	8,3e-05	5,37e-05	4,94e-05	5,47e-05	3,54e-05	3e-05	4,3e-05	5,04e-05	4,59e-05	3,16e-05	2,95e-05	3,83e-05	3,93e-05	3,76e-05	1,37e-05	1,72e-05	2,35e-05	5e-05	2,15e-05	1,12e-05	2,08e-05	6,04e-05	5,75e-05	1,98e-05	2,42e-05	6,97e-05	6,17e-05	7,01e-05
FR17MAG201315210	6,02e-05	2,02e-05	0,00021677	0,00019062	9,77e-05	0,00011823	7,55e-05	0,00011333	6,72e-05	0,00033519	0,00028333	0,00021714	0,00031901	0,0003597	0,00023268	0,00036479	0,00030722	0,00013968	0,00010857	0,00013099	0,00010141	7,61e-05	8,29e-05	5,72e-05	9,7e-05	4,19e-05	5,22e-05	6,41e-05	4,28e-05	4,47e-05	3,25e-05	3,61e-05	3,39e-05	3,03e-05	3,74e-05	1,75e-05	3,77e-05	3,05e-05	1,17e-05	1,74e-05	2,07e-05	2,61e-05	7,23e-05	7,91e-05	1,88e-05	3,2e-05	9,87e-05	8,79e-05	8,11e-05
FR17MAG201310907	5,81e-05	1,73e-05	0,00015227	0,00020294	0,00012107	0,00012176	9,14e-05	0,00010142	5,95e-05	0,00023086	0,0003703	0,00020489	0,00022506	0,00027353	0,00022032	0,00019206	0,00048913	0,00015867	0,00012863	0,00010071	8,8e-05	5,81e-05	7,16e-05	8,47e-05	6,51e-05	4,54e-05	3,98e-05	5,94e-05	6,75e-05	5,9e-05	2,26e-05	4,12e-05	4,75e-05	3,77e-05	3,79e-05	2,18e-05	2,82e-05	5,59e-05	2,44e-05	3,1e-05	1,56e-05	3e-05	8,74e-05	9,76e-05	1,62e-05	4,25e-05	0,00011309	0,00010071	9,13e-05
FR17MAG201315322	9,62e-05	1,72e-05	5,23e-05	7,66e-05	0,0001065	0,00026891	0,00015045	0,00012475	4,91e-05	9,86e-05	0,00011974	0,00023236	0,00042093	0,00021356	0,00022339	0,00029576	0,00030573	0,00033586	0,00028241	0,00015067	0,00013769	0,000139	0,00013667	7,55e-05	6,77e-05	6e-05	7,23e-05	4,9e-05	5,01e-05	5,71e-05	2,38e-05	1,55e-05	5,01e-05	4,53e-05	5,01e-05	2,19e-05	1,87e-05	1,26e-05	3,54e-05	2,85e-05	1,45e-05	1,4e-05	6,59e-05	6,02e-05	1,51e-05	2,91e-05	7,93e-05	7,41e-05	8,7e-05
FR17MAG201316123	7,86e-05	2,5e-05	8,05e-05	0,00018921	0,00021556	0,00017437	8,88e-05	0,00010864	3,05e-05	0,00020733	0,00046894	0,0002598	0,00021834	0,00028819	0,00036679	0,00034446	0,00033434	0,00011509	0,00013325	0,00010113	0,00012377	9,87e-05	7,66e-05	6,89e-05	5,41e-05	6,83e-05	2,9e-05	6,39e-05	6,24e-05	4,89e-05	4,05e-05	3,01e-05	9,41e-05	9,33e-05	3,53e-05	3,34e-05	3,76e-05	4,47e-05	2,14e-05	2,56e-05	1,75e-05	4,45e-05	5,26e-05	6,19e-05	2,45e-05	6,27e-05	0,00013377	0,00013136	4,89e-05
FR17MAG201310774	0,00011829	1,87e-05	0,00019015	0,00012802	8,95e-05	0,00010955	8,56e-05	9,79e-05	5,44e-05	0,00037089	0,00022478	0,00020867	0,00032836	0,00034877	0,00020852	0,00041837	0,00014844	0,00013357	0,00012456	0,00010963	7,08e-05	7,49e-05	6,19e-05	6,91e-05	5,99e-05	3,3e-05	3,5e-05	4,4e-05	3,44e-05	4,27e-05	3,44e-05	1,68e-05	6,36e-05	5,22e-05	5,34e-05	2,83e-05	4,1e-05	2,39e-05	1,38e-05	2,2e-05	1,62e-05	1,88e-05	5,13e-05	5,91e-05	2,02e-05	4e-05	9,26e-05	0,00010524	8,61e-05
FR17MAG201314814	8,95e-05	1,44e-05	9,24e-05	0,00023113	0,00019711	0,00014531	0,00010063	0,00011285	5,94e-05	0,00018462	0,00038888	0,00031945	0,0002659	0,0003345	0,00037983	0,00021649	0,00046378	0,00018204	0,0001605	0,00012464	0,00014343	0,00010128	4,19e-05	5,63e-05	5,13e-05	8,79e-05	3,96e-05	6,75e-05	5,28e-05	3,72e-05	3,14e-05	3,31e-05	7e-05	4,66e-05	4,13e-05	1,35e-05	1,77e-05	5,09e-05	1,4e-05	2,02e-05	1,85e-05	2,77e-05	6,3e-05	8,41e-05	1,52e-05	5,42e-05	0,00011318	0,00012013	9,49e-05
FR17MAG201314813	3,18e-05	2,47e-05	4,93e-05	8,37e-05	0,00010903	0,00028402	0,00012525	0,00011155	5,14e-05	0,00011168	0,00013594	0,00033765	0,00037091	0,00022825	0,00025875	0,00030664	0,000252	0,0004709	0,00015866	0,00017112	0,00014496	0,00015611	0,00013237	7,91e-05	7,64e-05	6,52e-05	7,93e-05	4,74e-05	6,65e-05	6,67e-05	2,33e-05	3,71e-05	4,31e-05	7,46e-05	3,94e-05	2,29e-05	2,82e-05	2,26e-05	5,81e-05	1,36e-05	1,64e-05	1,87e-05	5,61e-05	6,84e-05	1,45e-05	3,77e-05	9,36e-05	7,83e-05	6,16e-05
FR17MAG201410695	3,74e-05	1,16e-05	6,26e-05	9,4e-05	0,00015776	0,00013664	0,00012856	7,48e-05	3,32e-05	0,00011614	0,00015347	0,00023495	0,00020012	0,00020021	0,00020165	0,00016864	0,00031166	0,00020743	0,00011539	0,00012093	0,00010755	9,98e-05	6,19e-05	5,96e-05	7,96e-05	6e-05	5,41e-05	4,97e-05	5,11e-05	3,97e-05	3,23e-05	1,66e-05	1,78e-05	2,63e-05	1,97e-05	1,43e-05	1,16e-05	6,59e-05	2,46e-05	2,17e-05	2,27e-05	2,81e-05	3,06e-05	1,99e-05	1,42e-05	3,26e-05	3,69e-05	3,13e-05	1,21e-05
FR17MAG201312469	0,0003021	2,94e-05	6,33e-05	0,0001035	0,00024356	0,00018182	0,00011064	0,00010436	4,96e-05	0,00011657	0,00022092	0,00037087	0,00024256	0,00024774	0,00029332	0,00028655	0,00031737	0,0003769	0,00012755	0,00013336	0,00012749	0,00013116	7,94e-05	6,38e-05	5,31e-05	6,98e-05	5,57e-05	5,66e-05	6,22e-05	4,03e-05	2,83e-05	2,71e-05	7,34e-05	6,15e-05	4,96e-05	1,76e-05	1,44e-05	3,02e-05	2,12e-05	2,53e-05	2,01e-05	1,84e-05	9,04e-05	8,67e-05	1,91e-05	4,87e-05	0,0001114	0,00011769	0,00010544
FR17MAG201311489	9,23e-05	1,7e-05	4,23e-05	8,08e-05	0,00014542	0,00029501	0,00014107	0,00013331	5,54e-05	0,00011911	0,00013508	0,00032747	0,00037818	0,00025597	0,00026632	0,00032552	0,00023584	0,00049357	0,00021666	0,00017154	0,0001674	0,00016289	0,00013422	8,29e-05	9,66e-05	8,8e-05	9,79e-05	6,19e-05	6,81e-05	6,83e-05	3,02e-05	3,96e-05	6,17e-05	6,43e-05	4,23e-05	2,73e-05	2,16e-05	2,99e-05	5,18e-05	2,4e-05	3,39e-05	2,91e-05	8,1e-05	9,71e-05	2,1e-05	3,67e-05	9,15e-05	9,95e-05	8,91e-05
FR17MAG201310912	6,13e-05	1,57e-05	0,00016994	0,00017301	0,00010293	0,00012648	9,46e-05	0,00010573	6,84e-05	0,00039301	0,00030036	0,00022932	0,00029249	0,00031001	0,00018385	0,00040853	0,00035134	0,00013482	0,00010583	0,00011877	9,39e-05	7,25e-05	7,69e-05	6,06e-05	6,11e-05	4,16e-05	4,66e-05	5,88e-05	5,01e-05	3,35e-05	3,78e-05	4,69e-05	5,59e-05	5e-05	5,65e-05	3,05e-05	4,64e-05	3,13e-05	2,23e-05	1,32e-05	1,72e-05	2,43e-05	7,6e-05	7,14e-05	2,36e-05	5,45e-05	0,00012601	0,00011272	0,00010776
FR17MAG201313208	0,0001404	1,54e-05	0,00011089	0,00020508	0,00019946	0,00012834	9,87e-05	9,02e-05	5,86e-05	0,00014834	0,00032822	0,00028666	0,00022406	0,00028116	0,0003193	0,0001682	0,00047487	0,00023197	0,00015482	0,00012398	0,00014635	9,74e-05	7,43e-05	8,13e-05	6,39e-05	8,13e-05	3,84e-05	4,28e-05	4,78e-05	4,69e-05	3,02e-05	3,82e-05	5,67e-05	6,74e-05	6,1e-05	1,35e-05	1,64e-05	4,44e-05	1,22e-05	1,63e-05	1,71e-05	2,25e-05	7,94e-05	8,75e-05	2,23e-05	4,98e-05	0,00012068	0,00012736	0,00010105
FR17MAG201312442	0,00015568	1,67e-05	0,00019873	0,00018214	0,00010878	0,00012703	0,00010529	9,95e-05	6,5e-05	0,00033945	0,0002915	0,00022468	0,00033183	0,00038738	0,00020887	0,00043628	0,00033666	0,00017284	0,00012753	0,00014495	0,0001051	5,52e-05	4,92e-05	5,22e-05	7,13e-05	4,02e-05	4,2e-05	4,48e-05	2,52e-05	3,5e-05	2,68e-05	4,05e-05	6,97e-05	5,98e-05	5,8e-05	1,57e-05	4,55e-05	2,16e-05	1,5e-05	2,09e-05	1,45e-05	3,19e-05	8,1e-05	7,33e-05	2,52e-05	4,25e-05	0,0001053	0,00012507	0,00010819
FR17MAG201312287	0,00010774	1,97e-05	8,16e-05	0,00016417	0,00023609	0,00013862	0,00010344	8,31e-05	5,39e-05	0,00013661	0,0002558	0,00033483	0,0002308	0,00026038	0,00031751	0,00025828	0,00047314	0,00030568	0,00015565	0,00013014	0,00013379	9,8e-05	6,03e-05	8,08e-05	6,86e-05	8,69e-05	4,82e-05	5,56e-05	4,86e-05	3,85e-05	3,29e-05	2,51e-05	6,96e-05	7,84e-05	6,64e-05	2,25e-05	1,9e-05	3,53e-05	2,52e-05	2,26e-05	1,53e-05	2,05e-05	7,52e-05	8,52e-05	3,41e-05	3,28e-05	0,00012176	0,00011086	0,00010518
FR17MAG201310881	4,14e-05	2,04e-05	6,16e-05	0,00011823	0,00025474	0,00017964	0,00010316	0,00010161	4,96e-05	0,00010068	0,00020255	0,00041739	0,0002519	0,00022828	0,0002677	0,00027805	0,00021213	0,00056574	0,00020096	0,00015958	0,00012596	0,00012195	6,51e-05	6,63e-05	5,21e-05	6,98e-05	5,49e-05	4,24e-05	7,17e-05	3,59e-05	2,24e-05	2,27e-05	4e-05	4,67e-05	3,75e-05	2,56e-05	1,27e-05	2,64e-05	5,47e-05	1,66e-05	1,64e-05	2,4e-05	7,71e-05	8,38e-05	1,93e-05	4,01e-05	9,32e-05	8,91e-05	9,38e-05
FR17MAG201313227	0,00012432	3,02e-05	8,86e-05	0,00011686	0,00024262	0,0002796	0,00013984	0,00013041	6,28e-05	0,00017434	0,00022653	0,00046845	0,00030834	0,00024169	0,00029112	0,0003266	0,00023677	0,00064689	0,0002215	0,00019371	0,00014459	0,00014991	0,00012261	6,95e-05	6,24e-05	7,75e-05	8,43e-05	7,72e-05	9,67e-05	8,55e-05	4,83e-05	3,52e-05	5,9e-05	6,38e-05	4,07e-05	2,46e-05	2,01e-05	2,79e-05	5,54e-05	2,1e-05	1,43e-05	2,92e-05	8,37e-05	0,00010234	3,65e-05	6,67e-05	0,00011763	0,00012063	0,00011756
FR17MAG201313125	8,06e-05	1,63e-05	0,00017284	0,0001028	8,91e-05	0,00013011	9,36e-05	0,00011234	5,93e-05	0,00034808	0,00019764	0,00022767	0,00032548	0,00032598	0,00019695	0,0004821	0,00015449	0,00013281	0,00013344	0,00012029	8,03e-05	8,14e-05	4,52e-05	5,52e-05	6,54e-05	3,17e-05	3,95e-05	5,03e-05	4,98e-05	3,61e-05	4,86e-05	2,08e-05	4,02e-05	6,39e-05	3,69e-05	1,66e-05	3,49e-05	1,84e-05	1,45e-05	1,06e-05	1,37e-05	3,43e-05	6,73e-05	8,77e-05	1,37e-05	4,9e-05	9,9e-05	9,73e-05	6,65e-05
FR17MAG201310250	5,55e-05	1,42e-05	0,00022596	0,0001573	0,0001035	0,00010543	9,15e-05	0,00012627	9,66e-05	0,00041831	0,00024879	0,00024846	0,00039049	0,00039682	0,00023954	0,00056584	0,00022566	0,0001609	0,00015684	0,00016137	8,4e-05	7,72e-05	7,49e-05	5,79e-05	7,66e-05	3,05e-05	5,18e-05	6,35e-05	4,75e-05	4,34e-05	3,79e-05	3,13e-05	8,22e-05	8,5e-05	6,48e-05	1,45e-05	6,9e-05	1,81e-05	1,85e-05	2,33e-05	1,85e-05	2,68e-05	7,2e-05	8,82e-05	2,91e-05	5,25e-05	0,00013906	0,00012978	8,65e-05
FR17MAG201313229	0,0001983	1,5e-05	4,39e-05	6,15e-05	8,1e-05	0,00019574	0,00017219	0,0001136	4,01e-05	8,98e-05	0,00012136	0,00020928	0,00037545	0,00022775	0,00019189	0,00023609	0,0002543	0,00039873	0,00033252	0,00012848	0,0001403	0,00011892	0,00011606	8,21e-05	5,21e-05	4,95e-05	6,32e-05	4,62e-05	5,56e-05	5,3e-05	3,17e-05	2,19e-05	3,14e-05	4,42e-05	4,06e-05	2,3e-05	1,87e-05	1,2e-05	2,62e-05	1,64e-05	1,35e-05	1,96e-05	6,7e-05	7,7e-05	2,49e-05	3,16e-05	9,23e-05	7,32e-05	8,05e-05
FR17MAG201313245	0,0001194	2,61e-05	8,22e-05	0,00011911	0,00027943	0,0001936	0,00012747	0,00010971	6,05e-05	0,00012538	0,00021473	0,00036673	0,00025747	0,00024231	0,00030551	0,00031065	0,00024564	0,00048215	0,00015925	0,00016106	0,00013308	0,00011577	8,41e-05	7,04e-05	6,62e-05	7,87e-05	5,64e-05	3,98e-05	6,86e-05	4,73e-05	3,68e-05	3,49e-05	4,17e-05	4,57e-05	5,44e-05	3,15e-05	1,37e-05	2,58e-05	3,26e-05	2,6e-05	2,14e-05	2,01e-05	5,42e-05	4,6e-05	1,98e-05	4,02e-05	7,65e-05	8,04e-05	8,86e-05
FR17MAG201310773	0,00018432	1,42e-05	0,00017267	9,44e-05	7,55e-05	0,00010732	9,47e-05	0,00011168	5,03e-05	0,00032361	0,00018645	0,00022729	0,00033745	0,00029212	0,00021252	0,00041347	0,00015133	0,00012171	0,00012067	0,00010138	7,44e-05	7,42e-05	4,75e-05	6,31e-05	4,28e-05	2,26e-05	3,09e-05	4,69e-05	4,39e-05	2,72e-05	2,72e-05	3,04e-05	5,18e-05	4,78e-05	3,29e-05	1,13e-05	3,3e-05	1,86e-05	1,69e-05	1,29e-05	1,41e-05	1,64e-05	5,67e-05	5,97e-05	1,19e-05	4,48e-05	0,0001015	0,00010485	7,62e-05
FR17MAG201314558	3,6e-05	2,26e-05	5,93e-05	7,95e-05	0,00014567	0,00028097	0,00018323	0,0001258	7,19e-05	0,00010166	0,00015402	0,00036711	0,00044407	0,00031312	0,00038056	0,00050968	0,00040252	0,00050518	0,000258	0,00023038	0,00020776	0,00023941	0,00021684	0,00010271	0,00013084	0,00011631	0,0001231	8,25e-05	7,42e-05	8,56e-05	3,98e-05	2,47e-05	7,06e-05	5,45e-05	4,64e-05	1,7e-05	1,89e-05	1,84e-05	3,71e-05	2,6e-05	1,89e-05	1,72e-05	6,14e-05	6,76e-05	1,96e-05	6,8e-05	0,00011673	0,00010095	8,96e-05
FR17MAG201310240	0,0001403	2,7e-05	6,1e-05	0,00021958	0,00011905	6,33e-05	5e-05	6,12e-05	3,13e-05	0,00014317	0,00029618	0,00017188	0,00016641	0,00023149	0,00027217	0,00013044	0,00046653	0,00014449	0,00014159	9,67e-05	8,79e-05	4,59e-05	2,19e-05	1,77e-05	2,25e-05	2,61e-05	2,28e-05	1,33e-05	1,6e-05	1,37e-05	1,69e-05	1,46e-05	2,05e-05	2,4e-05	3,35e-05	1,14e-05	2,69e-05	2,06e-05	3,16e-05	3,3e-05	2,7e-05	2,65e-05	4,19e-05	3,55e-05	1,51e-05	1,78e-05	5,71e-05	6,19e-05	5,71e-05
FR17MAG201410430	0,00012525	1,89e-05	8,91e-05	0,00018858	0,00023687	0,00014932	0,00010445	0,0001154	6,55e-05	0,00014322	0,0003565	0,00043986	0,00028642	0,00033366	0,0003808	0,00024866	0,00049222	0,00031242	0,00016572	0,00014316	0,00014951	0,00012631	6,09e-05	7,69e-05	6,25e-05	8,73e-05	6,24e-05	6,42e-05	7,21e-05	4,81e-05	3,21e-05	2,03e-05	7,54e-05	6,99e-05	5,66e-05	1,51e-05	2,32e-05	2,43e-05	1,41e-05	2,05e-05	2e-05	3,31e-05	9,81e-05	0,00010966	2,27e-05	5,48e-05	0,00015154	0,00014354	0,00012795
FR17MAG201313960	0,00014519	1,6e-05	0,00011525	0,00016733	0,00021615	0,00020624	0,00015462	0,00012789	9,37e-05	0,00014881	0,00033912	0,00035708	0,0003286	0,00050997	0,00056827	0,00041187	0,00051086	0,00025031	0,00025588	0,00021198	0,00024491	0,00019208	0,0001164	0,00012919	9,63e-05	0,00014373	5,55e-05	6,09e-05	6,12e-05	5,28e-05	2,66e-05	3,09e-05	5,37e-05	4,78e-05	3,25e-05	1,27e-05	1,57e-05	5,73e-05	3,09e-05	2,78e-05	2,51e-05	3,6e-05	3,94e-05	6,43e-05	1,75e-05	6,71e-05	9,87e-05	9,77e-05	5,84e-05
FR17MAG201313136	0,00023334	1,72e-05	4e-05	8,43e-05	0,00014104	0,00020694	0,00016176	0,00011562	5,54e-05	0,0001018	0,00014563	0,00026095	0,00031454	0,00022934	0,00020747	0,00024216	0,00025258	0,00039507	0,0002795	0,00012652	0,00012465	0,00012028	0,00011337	7,52e-05	5,1e-05	6,54e-05	6,16e-05	4,63e-05	3,86e-05	4,69e-05	2,66e-05	3,76e-05	7,65e-05	7,04e-05	7,26e-05	2,08e-05	1,85e-05	1,57e-05	3,71e-05	2,47e-05	2,29e-05	2,2e-05	6,42e-05	6,89e-05	1,78e-05	3,36e-05	0,00011448	0,00013087	9,73e-05
FR17MAG201314555	9,27e-05	2e-05	0,00010772	0,00021672	0,0002478	0,00017529	0,00012449	0,00013674	7,62e-05	0,00015273	0,00037216	0,00039158	0,00028265	0,00032689	0,00037046	0,00025493	0,00053887	0,00026604	0,0001707	0,00014937	0,00013378	0,00012489	8,79e-05	8,74e-05	4,63e-05	9,06e-05	4,95e-05	5,09e-05	7,55e-05	5,48e-05	2,95e-05	3,27e-05	4,04e-05	5,15e-05	5,45e-05	1,95e-05	2,31e-05	5,62e-05	2,15e-05	1,34e-05	2,27e-05	2,62e-05	9,6e-05	0,00010248	2,58e-05	4,8e-05	0,00011849	9,68e-05	9,95e-05
FR17MAG201411101	5,6e-05	1,96e-05	0,00019453	0,00026305	0,00012195	0,00012041	9,03e-05	0,00011861	6,52e-05	0,00029344	0,0003264	0,0002135	0,00031529	0,00041622	0,00027836	0,00030793	0,00053518	0,00017661	0,0001425	0,00013681	0,00012489	5,67e-05	7,75e-05	4,69e-05	9,31e-05	5,94e-05	4,09e-05	3,99e-05	3,86e-05	2,57e-05	1,93e-05	3,22e-05	4,91e-05	6,41e-05	5,83e-05	1,71e-05	3,42e-05	3,56e-05	2,06e-05	2,02e-05	2,09e-05	2,15e-05	7,43e-05	7,89e-05	2,33e-05	4,77e-05	0,00011202	0,00011605	0,00010852
FR17MAG201310948	0,00017177	2,84e-05	5,28e-05	9,91e-05	0,00021068	0,00017977	0,00013088	0,0001105	4,44e-05	0,00012152	0,00020261	0,00037171	0,00028632	0,00023361	0,00027192	0,0002839	0,00020988	0,00051955	0,00013725	0,0001364	0,00011883	0,00011626	7,44e-05	5,57e-05	4,85e-05	6,34e-05	4,86e-05	3,64e-05	5,72e-05	3,14e-05	1,74e-05	2,54e-05	3,53e-05	4,09e-05	4,48e-05	2,14e-05	2,1e-05	1,94e-05	3,9e-05	1,67e-05	1,42e-05	2,39e-05	5,9e-05	5,29e-05	1,5e-05	1,52e-05	7,48e-05	8,41e-05	9,37e-05
FR17MAG201315300	7,32e-05	1,15e-05	6,3e-05	9,61e-05	0,00019336	0,00024889	0,00013877	0,00012171	6,99e-05	0,0001298	0,0001877	0,00039188	0,00033331	0,00026274	0,00028784	0,00032781	0,00020074	0,00056172	0,0001419	0,00016276	0,00014625	0,00014539	0,00011435	7,68e-05	6,76e-05	5,88e-05	7,5e-05	4,97e-05	5,59e-05	6,6e-05	3,7e-05	3,07e-05	7,01e-05	4,91e-05	5,35e-05	3,19e-05	1,82e-05	2,33e-05	5,47e-05	2,3e-05	1,93e-05	2,18e-05	5,24e-05	5,88e-05	2,08e-05	3,74e-05	9,61e-05	8,43e-05	9,42e-05
FR17MAG201312371	3,95e-05	1,24e-05	3,69e-05	7,59e-05	0,00011607	0,00028376	0,00014949	0,00010574	4,76e-05	9,12e-05	0,00010489	0,00026437	0,00042243	0,00025232	0,00023828	0,00029399	0,00027797	0,00041004	0,00028804	0,00014952	0,00013812	0,00014859	0,00012423	7,67e-05	7,48e-05	5,19e-05	4,95e-05	4,2e-05	5,69e-05	5,03e-05	3,14e-05	1,75e-05	6,1e-05	5,72e-05	7,4e-05	2,23e-05	1,86e-05	1,13e-05	2,94e-05	2,15e-05	1,23e-05	9,82e-06	4,73e-05	6,6e-05	2,18e-05	2,62e-05	9,19e-05	8,66e-05	7,13e-05
FR17MAG201410515	5,68e-05	1,63e-05	5,57e-05	8,9e-05	0,0001872	0,00026353	9,92e-05	0,0001134	4,76e-05	0,00011389	0,00015737	0,00036768	0,00027931	0,00018816	0,00024861	0,00027969	0,00017062	0,0005226	0,00012107	0,00012977	0,00011048	0,00013176	9,86e-05	5,78e-05	5,3e-05	5,47e-05	6,81e-05	4,93e-05	4,62e-05	5,95e-05	5,23e-05	1,82e-05	6,74e-05	5,95e-05	4,33e-05	2,1e-05	1,4e-05	2,56e-05	3,97e-05	2,51e-05	2,06e-05	3,25e-05	6,49e-05	9,32e-05	1,63e-05	3,74e-05	0,00012117	0,00012259	8,08e-05
FR17MAG201410690	5,3e-05	2,22e-05	0,00019346	0,00010299	8,12e-05	9,04e-05	9,27e-05	0,00010663	6,01e-05	0,00024542	0,00015552	0,00021981	0,00029968	0,00025182	0,00018744	0,0004605	0,00014191	0,00010689	9,57e-05	9,07e-05	6,58e-05	7,29e-05	5,1e-05	5,84e-05	4,49e-05	2,16e-05	3,19e-05	6,41e-05	6,95e-05	6,77e-05	3,17e-05	2,14e-05	8,62e-05	6,11e-05	4,51e-05	2,8e-05	6,35e-05	1,42e-05	1,29e-05	2,08e-05	2,06e-05	2,17e-05	3,7e-05	5e-05	1,47e-05	4,54e-05	9,62e-05	0,00011972	7,49e-05
FR17MAG201310961	0,00022463	2,5e-05	0,00021091	0,00016286	0,00010359	0,00012147	8,92e-05	0,00011022	6,53e-05	0,0003214	0,00024068	0,00022582	0,00034251	0,00034412	0,00021135	0,00047312	0,00025087	0,00013641	0,00012585	0,00011544	8,1e-05	5,71e-05	6,75e-05	4,12e-05	7,4e-05	2,98e-05	3,63e-05	4,89e-05	3,59e-05	4,49e-05	3,05e-05	2,54e-05	3,89e-05	4,11e-05	4,19e-05	2,04e-05	3,82e-05	3,23e-05	1,26e-05	2,41e-05	1,45e-05	1,49e-05	6,47e-05	8,14e-05	2,13e-05	3,61e-05	8,94e-05	9,88e-05	9,4e-05
FR17MAG201311747	7,98e-05	1,85e-05	6,81e-05	0,00010619	0,00020022	0,00024327	0,00013098	0,00013057	7,24e-05	0,00014035	0,00019934	0,00037341	0,0003072	0,00028815	0,00038193	0,0004103	0,00024697	0,00059005	0,00016222	0,0001945	0,00017526	0,00018451	0,00011748	7,14e-05	9,26e-05	0,00010185	7,63e-05	6,04e-05	6,73e-05	6,24e-05	4,6e-05	4,06e-05	7,46e-05	8,22e-05	4,3e-05	3,66e-05	2,23e-05	3,37e-05	5,64e-05	2,24e-05	3,57e-05	5,81e-05	7,05e-05	9,07e-05	3e-05	7,3e-05	0,00013014	0,0001378	7,76e-05
FR17MAG201313931	5,92e-05	1,36e-05	3,03e-05	6,02e-05	0,00010793	0,00023342	0,00011926	9,77e-05	5,42e-05	0,00011386	0,0001238	0,0002578	0,00036315	0,00020169	0,00017175	0,00018223	0,00016077	0,00050788	0,00022617	0,0001302	0,00013019	0,00012047	9,49e-05	7,94e-05	6,09e-05	7,14e-05	6,8e-05	5,67e-05	6,25e-05	4,43e-05	4,21e-05	3,18e-05	6,52e-05	6,04e-05	6,42e-05	3,47e-05	1,78e-05	1,75e-05	5,51e-05	2,46e-05	1,67e-05	1,55e-05	4,1e-05	5,65e-05	2,79e-05	2,36e-05	6,69e-05	7,56e-05	7,7e-05
FR17MAG201311633	8,94e-05	1,75e-05	7,04e-05	0,00013497	0,00024328	0,0001434	0,00010713	0,00011651	5,53e-05	0,00012462	0,00026065	0,00036106	0,00023705	0,00026737	0,0003515	0,0002953	0,00036277	0,00032915	0,00014981	0,00013781	0,00014688	0,00014051	7,59e-05	7,12e-05	5,88e-05	8,2e-05	4,89e-05	4,92e-05	6,19e-05	5,24e-05	2,86e-05	2,82e-05	4,63e-05	4,1e-05	6,12e-05	2,08e-05	1,91e-05	5,6e-05	3,77e-05	1,62e-05	1,27e-05	1,34e-05	6,56e-05	6,8e-05	1,71e-05	5,67e-05	0,00010135	9,1e-05	7,92e-05
FR17MAG201313240	2,18e-05	1,14e-05	2,49e-05	3,66e-05	4,34e-05	0,00011325	0,00013017	8,12e-05	3,52e-05	3,72e-05	6,14e-05	0,0001083	0,00023205	0,00018464	0,00012715	0,00015606	0,00020061	0,00016516	0,00026482	9,59e-05	9,08e-05	9,35e-05	0,0001004	6,78e-05	4,31e-05	4,86e-05	3,17e-05	5,21e-05	3,52e-05	4,26e-05	1,95e-05	1,86e-05	3,02e-05	3,25e-05	2,15e-05	7,49e-06	8,47e-06	8,82e-06	1,2e-05	1,75e-05	1,21e-05	1,04e-05	2,68e-05	3,53e-05	1,32e-05	1,65e-05	5,53e-05	4,89e-05	3,83e-05
FR17MAG201315274	5,54e-05	1,25e-05	4,97e-05	9,29e-05	0,00016284	0,00027793	0,00011184	0,00010621	5,45e-05	0,00011852	0,00014982	0,0003875	0,00036869	0,00023197	0,00029381	0,00032531	0,00022834	0,00047329	0,00020285	0,00019653	0,00014274	0,00014068	9,2e-05	7,45e-05	7,15e-05	6,84e-05	7,46e-05	5,23e-05	5,77e-05	5,92e-05	2,85e-05	1,61e-05	4,61e-05	4,45e-05	4,33e-05	1,62e-05	1,25e-05	2,72e-05	3,79e-05	2,17e-05	1,26e-05	1,57e-05	5,29e-05	4,83e-05	1,4e-05	3,37e-05	8,82e-05	8,34e-05	7,81e-05
FR17MAG201314491	0,00014385	1,57e-05	9,29e-05	0,00023653	0,0001235	0,0001164	7,49e-05	9,09e-05	5,48e-05	0,000161	0,00027531	0,00019786	0,00024386	0,00036047	0,00036407	0,0002034	0,00059673	0,00019115	0,00015679	0,00014958	0,0001645	0,00010217	8,38e-05	6,01e-05	6,46e-05	7,65e-05	4,75e-05	5,25e-05	5,39e-05	3,84e-05	2,42e-05	3,38e-05	8,57e-05	8,78e-05	6,6e-05	2,57e-05	2e-05	6,62e-05	1,52e-05	1,27e-05	1,65e-05	2,25e-05	4,08e-05	5,85e-05	1,5e-05	5,36e-05	0,00012042	0,00013136	7,73e-05
FR17MAG201310258	5,43e-05	2,25e-05	8,57e-05	0,00011545	0,0002238	0,0002138	0,00011718	0,00010568	5,68e-05	0,00012053	0,00021635	0,00040057	0,00030887	0,00029593	0,00036133	0,0003752	0,00029251	0,00054557	0,00013768	0,00016098	0,00012657	0,00015032	9,38e-05	6,07e-05	6,89e-05	5,86e-05	5,98e-05	4,18e-05	4,71e-05	3,69e-05	2,4e-05	2,66e-05	6,27e-05	4,97e-05	2,65e-05	1,54e-05	1,89e-05	3,03e-05	4,07e-05	2,61e-05	2,3e-05	2,44e-05	3,71e-05	4,49e-05	1,34e-05	6,57e-05	0,00010186	0,00010125	5,03e-05
FR17MAG201411296	6,18e-05	1,07e-05	8,84e-05	0,00022979	0,00018809	0,00013574	8,69e-05	0,00010423	7,18e-05	0,00015325	0,00034994	0,00026836	0,00023869	0,00030213	0,00032566	0,00018171	0,00060598	0,00016322	0,00014751	0,00012861	0,0001387	9,91e-05	6,45e-05	5,88e-05	5,47e-05	6,26e-05	3,52e-05	6,33e-05	5,34e-05	3,77e-05	2,8e-05	2,75e-05	5,89e-05	5,45e-05	3,15e-05	1,67e-05	2,69e-05	5,41e-05	2,29e-05	1,47e-05	1,37e-05	2,2e-05	4,88e-05	6,48e-05	3,34e-05	3,8e-05	0,0001066	0,00010025	6,68e-05
FR17MAG201311494	8,46e-05	9,8e-06	9,4e-05	0,00016811	0,00023268	0,00015497	0,00011388	9,4e-05	5,96e-05	0,00014351	0,00030276	0,00035058	0,00025814	0,00031759	0,0003942	0,00025217	0,00051933	0,00022162	0,00018627	0,00014847	0,00015342	0,00012943	6,69e-05	8,89e-05	7,18e-05	0,00010006	3,72e-05	5,38e-05	6,02e-05	4,59e-05	2,12e-05	2,32e-05	5,83e-05	4,79e-05	5,07e-05	2,8e-05	1,75e-05	4,12e-05	1,99e-05	1,79e-05	1,71e-05	3,47e-05	8,49e-05	8,88e-05	2,46e-05	3,96e-05	0,0001077	0,00012149	9,17e-05
FR17MAG201314571	8,09e-05	2,01e-05	4,87e-05	8,79e-05	0,00014364	0,0002801	0,00011748	0,00011496	5,16e-05	0,00011663	0,0001428	0,00030772	0,00039023	0,00026061	0,00025957	0,0003149	0,0002562	0,0005633	0,00017556	0,000175	0,00014506	0,00015551	0,00013073	6,2e-05	7,85e-05	6,5e-05	8,93e-05	4,51e-05	6,16e-05	6,02e-05	2,82e-05	1,09e-05	3,71e-05	3,59e-05	3,93e-05	2,51e-05	1,73e-05	1,27e-05	4,58e-05	1,21e-05	1,42e-05	1,76e-05	4,24e-05	5,79e-05	2,1e-05	3,38e-05	9,5e-05	8,88e-05	5,36e-05
FR17MAG201410525	3,62e-05	1,6e-05	4,97e-05	6,75e-05	9,86e-05	0,00027705	0,00012026	0,00014622	5,69e-05	9,24e-05	0,00012289	0,00027521	0,00031326	0,00019244	0,00020347	0,00026717	0,00022921	0,00044172	0,00014879	0,00013393	0,0001099	0,00012144	0,00010606	5,49e-05	6,58e-05	4,54e-05	6,04e-05	5,74e-05	6,54e-05	6,8e-05	3,62e-05	2,71e-05	7,05e-05	6,83e-05	4,92e-05	2,03e-05	1,96e-05	1,24e-05	3,11e-05	1,09e-05	1,39e-05	4,12e-05	6,04e-05	7,73e-05	1,49e-05	4,76e-05	0,00010563	0,00010963	7,53e-05
FR17MAG201313988	6,25e-05	1,16e-05	4,78e-05	7,01e-05	9,06e-05	0,00018357	0,00023944	0,00014925	6,97e-05	9,16e-05	0,00010275	0,00016361	0,00033836	0,00030678	0,00019337	0,00021675	0,00030063	0,00026319	0,00046059	0,0001498	0,00015783	0,0001358	0,00013683	0,00010674	4,96e-05	8,82e-05	7,16e-05	6,25e-05	4,05e-05	5,86e-05	4,52e-05	2,99e-05	5,32e-05	4,88e-05	5,37e-05	1,85e-05	2,75e-05	1,94e-05	2,58e-05	4,33e-05	1,75e-05	2,55e-05	5,98e-05	5,34e-05	2,33e-05	4,05e-05	8,07e-05	9,57e-05	7,9e-05
FR17MAG201316172	0,00011253	2,25e-05	6,54e-05	9,44e-05	0,00017767	0,00025055	0,00011792	0,00010276	3,64e-05	0,00012626	0,00015835	0,00030865	0,00028899	0,00020153	0,0002424	0,00028138	0,00018342	0,00056716	0,0001488	0,00014384	0,000118	0,00011994	0,00010057	5,09e-05	7,35e-05	5,44e-05	6,06e-05	4,17e-05	6,37e-05	5,95e-05	4,39e-05	2,21e-05	6,43e-05	8e-05	7,26e-05	2,24e-05	1,98e-05	1,2e-05	4,24e-05	2,19e-05	1,25e-05	2,75e-05	7,42e-05	7,89e-05	2,65e-05	3,47e-05	0,00012194	0,00012871	9,07e-05
FR17MAG201311737	4,8e-05	9,14e-06	6,88e-05	0,00010791	0,00018665	0,00013627	8,03e-05	8,27e-05	3,3e-05	0,00010655	0,00017478	0,00027647	0,00018595	0,0002116	0,00027279	0,0002413	0,00029173	0,00030588	0,00011115	0,00011146	0,00010255	0,00011858	5,82e-05	6,23e-05	4,11e-05	6,74e-05	3,55e-05	3,39e-05	3,61e-05	2,39e-05	2,93e-05	3,25e-05	9,41e-05	7,89e-05	3,38e-05	1,55e-05	1,25e-05	3,55e-05	3,57e-05	1,48e-05	1,66e-05	2,51e-05	4,76e-05	3,64e-05	1,18e-05	6,11e-05	0,00011218	9,92e-05	4,88e-05
FR17MAG201312435	9e-05	1,96e-05	5,6e-05	8,56e-05	0,0001998	0,000148	0,00010474	0,00010544	4,51e-05	9,45e-05	0,0002256	0,0003486	0,00019484	0,00022736	0,00031011	0,000311	0,00026994	0,00038881	0,00013846	0,000144	0,00014096	0,00014083	6,53e-05	6,31e-05	5,17e-05	7,99e-05	4,5e-05	5,63e-05	5,81e-05	6,02e-05	2,69e-05	2,49e-05	3,9e-05	3,21e-05	3,72e-05	2,62e-05	1,78e-05	3,03e-05	3,23e-05	2,23e-05	1,68e-05	2,13e-05	8,27e-05	8,19e-05	2,38e-05	5,33e-05	9,47e-05	8,94e-05	7,11e-05
FR17MAG201315552	7,48e-05	1,88e-05	4,61e-05	0,00010565	0,00010911	0,00033862	0,00018061	0,00013688	6,89e-05	0,00012492	0,0001409	0,00031135	0,00051695	0,00026617	0,00027128	0,00035557	0,00035612	0,00044125	0,00034633	0,0001818	0,00018114	0,00018248	0,00017782	9,19e-05	8,97e-05	8,08e-05	7,27e-05	6,6e-05	7,18e-05	6,41e-05	3,14e-05	2,62e-05	5,62e-05	4,91e-05	5,23e-05	2,57e-05	2,62e-05	1,28e-05	4,21e-05	2,16e-05	2,58e-05	2,08e-05	6,59e-05	6,59e-05	2,95e-05	3,83e-05	9,81e-05	6,31e-05	0,00010284
FR17MAG201411107	0,00011453	2,11e-05	0,00017267	0,00018549	0,00010599	0,00010969	9,76e-05	0,00010498	7,51e-05	0,0003021	0,00027438	0,0001952	0,00031526	0,00036822	0,0002365	0,00035146	0,00040577	0,00017065	0,00014236	0,00015401	0,00011305	7,77e-05	7,47e-05	6,86e-05	8,81e-05	4,18e-05	4,33e-05	5,85e-05	5,27e-05	3,3e-05	4,02e-05	1,9e-05	3,69e-05	4,22e-05	5,16e-05	2,46e-05	4,09e-05	3,41e-05	1,45e-05	2,05e-05	1,77e-05	2,31e-05	8,33e-05	9,68e-05	2,86e-05	3,8e-05	0,00010763	0,00010835	9,79e-05
FR17MAG201314655	6,63e-05	1,61e-05	9,82e-05	0,00023954	0,00017269	0,00012771	0,00010162	0,00011118	7,19e-05	0,00019821	0,00041652	0,00025659	0,00024203	0,00031783	0,00033243	0,000191	0,00046071	0,00016448	0,00013813	0,000128	0,00012135	8,62e-05	6,37e-05	6,84e-05	6,85e-05	7,19e-05	4,05e-05	6,46e-05	7,55e-05	6,4e-05	4,27e-05	4,33e-05	9,87e-05	6,88e-05	6,43e-05	1,76e-05	2,18e-05	4,95e-05	1,49e-05	1,49e-05	1,55e-05	4e-05	5,36e-05	5,68e-05	5,07e-05	5,85e-05	0,00013026	0,00013238	9,04e-05
FR17MAG201311634	6,66e-05	1,17e-05	7,74e-05	0,00016601	0,00022497	0,00014583	9,22e-05	0,00010933	5,05e-05	0,00012788	0,00027897	0,00031124	0,00022183	0,00028191	0,00031015	0,00020388	0,00035385	0,00022312	0,00014081	0,00012339	0,00013294	0,00011183	6,38e-05	7,43e-05	4,61e-05	8,16e-05	4,65e-05	5,47e-05	4,18e-05	3,9e-05	2,42e-05	3,22e-05	5,89e-05	5,02e-05	3,77e-05	1,54e-05	2,07e-05	3,63e-05	9,64e-06	2,65e-05	1,25e-05	2,13e-05	7,17e-05	7,7e-05	1,99e-05	4,6e-05	0,00011427	0,0001074	7,08e-05
FR17MAG201310888	0,00012553	1,68e-05	5,07e-05	0,00013242	0,00021863	0,00011471	8,97e-05	7,15e-05	4,54e-05	0,00012143	0,00026484	0,00029596	0,00020638	0,00024309	0,00031159	0,00021383	0,00039658	0,00017901	0,00014218	0,00010091	0,00011454	0,00010335	6,48e-05	5,73e-05	4,01e-05	6,99e-05	2,73e-05	3,67e-05	4,41e-05	2,97e-05	9,22e-06	1,67e-05	4,41e-05	1,89e-05	3,12e-05	1,25e-05	1,17e-05	2,7e-05	1,81e-05	1,04e-05	1,57e-05	1,19e-05	3,37e-05	4,84e-05	1,46e-05	2,73e-05	7,26e-05	7,73e-05	5,24e-05
FR17MAG201313920	0,00016646	1,98e-05	0,00011384	0,00021423	0,00019729	0,00013932	8,71e-05	0,0001051	5,12e-05	0,0001914	0,00033791	0,00027899	0,00023942	0,00028966	0,00030637	0,00019016	0,0004435	0,00018569	0,00012465	0,00011163	0,00011326	6,78e-05	4,28e-05	6,74e-05	6,4e-05	5,44e-05	3,31e-05	4,61e-05	4,3e-05	5,23e-05	3,64e-05	3,13e-05	6,09e-05	5,33e-05	5,22e-05	2,25e-05	2,85e-05	4,88e-05	2,08e-05	1,53e-05	1,75e-05	2,42e-05	6,77e-05	7,24e-05	2,1e-05	3,92e-05	0,00010485	0,00010119	8,86e-05
FR17MAG201313966	8,9e-05	1,37e-05	0,00020464	9,96e-05	9,46e-05	0,00012968	0,00010049	0,00012524	5,82e-05	0,00029712	0,00021695	0,00027979	0,00038287	0,0003134	0,00025957	0,00061638	0,00017267	0,00013103	0,00014707	0,00010633	7,52e-05	6,95e-05	5,89e-05	9,33e-05	4,75e-05	3,53e-05	6,03e-05	4,99e-05	5,02e-05	4,84e-05	2,28e-05	2e-05	6,47e-05	6,57e-05	3,21e-05	1,85e-05	5,39e-05	1,54e-05	1,64e-05	1,13e-05	1,97e-05	1,56e-05	4,63e-05	5,37e-05	1,54e-05	5,46e-05	0,00010735	0,00010621	5,55e-05
FR17MAG201313948	0,00011278	2,49e-05	4,19e-05	6,66e-05	0,00010663	0,00032193	0,00018854	0,00012511	6,68e-05	0,00010764	0,00012223	0,00028928	0,00044911	0,00022073	0,00025167	0,00033786	0,00035334	0,00045828	0,00022301	0,00015168	0,00015299	0,00015539	0,00014737	8,77e-05	7,34e-05	6,95e-05	8,21e-05	6,24e-05	5,34e-05	6,24e-05	3,13e-05	1,8e-05	4,23e-05	5,34e-05	3,16e-05	3,04e-05	2,17e-05	1,72e-05	1,84e-05	1,98e-05	1,41e-05	1,6e-05	4,89e-05	6,83e-05	1,66e-05	3,05e-05	7,53e-05	6,72e-05	6,79e-05
FR17MAG201316036	0,00012429	1,69e-05	8,24e-05	0,00017798	0,00020634	0,00012965	9,42e-05	8,89e-05	5,5e-05	0,00012367	0,00030487	0,00024899	0,00020594	0,00026002	0,00030927	0,00019756	0,000496	0,00020367	0,00019645	0,00012821	0,00013815	8,75e-05	7,75e-05	7,61e-05	4,97e-05	7,43e-05	3,87e-05	6,19e-05	6,63e-05	5,29e-05	3,02e-05	4,69e-05	7,82e-05	6,3e-05	6,03e-05	1,7e-05	2,75e-05	4,84e-05	1,35e-05	1,71e-05	1,52e-05	2,33e-05	8,87e-05	9e-05	1,6e-05	4,29e-05	0,0001149	0,00011437	9,28e-05
FR17MAG201310890	0,00010736	1,7e-05	8,82e-05	0,00021489	0,00026992	0,00013835	0,00010601	0,00011555	7,47e-05	0,00017151	0,00036355	0,00040939	0,00026013	0,00028559	0,0003465	0,00024458	0,00049842	0,00029204	0,00019738	0,000159	0,00014509	0,00012498	7,51e-05	9,4e-05	6,14e-05	6,54e-05	6,03e-05	6,28e-05	6,61e-05	6,79e-05	5,13e-05	5,18e-05	8,25e-05	6,45e-05	6,24e-05	1,78e-05	2,74e-05	3,68e-05	1,8e-05	2e-05	2e-05	2,41e-05	5,77e-05	7,5e-05	2,33e-05	5,42e-05	9,33e-05	0,00010114	8,93e-05
FR17MAG201311730	5,82e-05	1,81e-05	0,00010852	0,00019213	0,0001533	0,00012957	7,14e-05	0,0001014	5,79e-05	0,00015784	0,00033112	0,00024658	0,00021471	0,00027869	0,00027316	0,00015497	0,00044106	0,00015342	0,00011686	0,00011082	9,08e-05	7,31e-05	5,82e-05	5,6e-05	4,85e-05	5,47e-05	3,65e-05	4,18e-05	4,05e-05	4,4e-05	2,56e-05	2,56e-05	5e-05	4,53e-05	3,16e-05	1,67e-05	1,94e-05	4,73e-05	1,68e-05	7,48e-06	1,15e-05	1,54e-05	7,21e-05	8,13e-05	2,14e-05	3,26e-05	8,75e-05	0,00010916	6,94e-05
FR17MAG201311492	8,62e-05	1,19e-05	7,67e-05	0,00018007	0,00015297	0,00015297	8,62e-05	9,99e-05	5,46e-05	0,00015507	0,00031513	0,00021018	0,00019955	0,00024338	0,00025608	0,00014224	0,00036114	9,5e-05	9,87e-05	9,58e-05	9,57e-05	7,43e-05	4,9e-05	5,26e-05	4,39e-05	4,51e-05	1,88e-05	3,24e-05	4,02e-05	2,25e-05	1,87e-05	1,39e-05	4,75e-05	3,42e-05	3,42e-05	1,55e-05	1,53e-05	5,02e-05	1,38e-05	1,2e-05	1,34e-05	1,89e-05	3,18e-05	4,06e-05	1,71e-05	3,7e-05	7,68e-05	6,27e-05	4,77e-05
FR17MAG201314497	0,000173	1,76e-05	9,75e-05	0,00017423	0,00020076	0,00014413	9,42e-05	0,00012196	6,57e-05	0,00014318	0,00029855	0,00031821	0,00022428	0,00027291	0,00031599	0,00021372	0,00041112	0,00034116	0,00014941	0,00011623	0,00013304	0,00011408	6,32e-05	8,04e-05	3,83e-05	6,97e-05	3,52e-05	7,14e-05	5,35e-05	4,82e-05	3,54e-05	3,08e-05	6,98e-05	5,41e-05	4,23e-05	1,84e-05	1,73e-05	5,71e-05	4,1e-05	2,13e-05	9,27e-06	3,7e-05	8,02e-05	8,7e-05	1,18e-05	3,76e-05	0,00011017	0,00010818	9,77e-05
FR17MAG201316143	7,78e-05	1,28e-05	7,79e-05	0,00020924	0,00028029	0,00013637	8,88e-05	9e-05	3,96e-05	0,00015021	0,00031742	0,00033066	0,00025944	0,00030076	0,00034525	0,00022958	0,0005515	0,00032592	0,00018587	0,00015521	0,00015501	0,0001026	7,41e-05	8,95e-05	6,09e-05	8,6e-05	6,45e-05	6,81e-05	6,65e-05	5,61e-05	3,34e-05	4,72e-05	0,00010273	9,66e-05	8,43e-05	4,04e-05	2,2e-05	4,18e-05	1,51e-05	1,79e-05	1,26e-05	2,93e-05	5,76e-05	8,7e-05	2,14e-05	5,84e-05	0,00015699	0,00016308	9,13e-05
FR17MAG201314575	4,4e-05	1,58e-05	0,00011203	0,00019705	0,00011072	0,00012415	7,39e-05	0,00010553	7,39e-05	0,00017283	0,00029046	0,00016466	0,00018206	0,000243	0,00022702	0,00013216	0,0003983	9,98e-05	8,47e-05	8,93e-05	0,00010345	5,26e-05	4,77e-05	4,84e-05	5,74e-05	4,33e-05	3,19e-05	3,98e-05	3,61e-05	3,73e-05	3,88e-05	3,51e-05	4,85e-05	4,77e-05	4,6e-05	2,02e-05	1,47e-05	4,95e-05	1,55e-05	1,18e-05	1,36e-05	1,85e-05	5,5e-05	4,85e-05	1,61e-05	3,08e-05	8,53e-05	8,84e-05	5,81e-05
FR17MAG201310268	8,18e-05	2,37e-05	6,65e-05	0,00010725	0,00024666	0,00018116	0,0001028	9,33e-05	4,81e-05	0,00011155	0,00019946	0,00040843	0,00023006	0,00018964	0,00025876	0,00024198	0,00017899	0,0004136	0,00011862	0,00011877	0,00010478	0,00011803	7,36e-05	6,17e-05	5,93e-05	5,78e-05	3,87e-05	4,76e-05	3,87e-05	5,77e-05	2,81e-05	1,63e-05	3,31e-05	4,7e-05	4,7e-05	2,15e-05	1,27e-05	1,99e-05	3,57e-05	1,1e-05	1,41e-05	1,87e-05	8,53e-05	8,04e-05	2,01e-05	2,59e-05	0,00010216	9,98e-05	9,64e-05
FR17MAG201310943	0,00013594	1,34e-05	8,5e-05	0,00012475	0,00025793	0,00020545	0,00012284	9,94e-05	5,12e-05	0,00014726	0,00025324	0,00041144	0,00028682	0,00027481	0,00031977	0,00029637	0,0003791	0,00041733	0,0001586	0,00014694	0,00013352	0,0001331	8,12e-05	8,43e-05	5,11e-05	8,76e-05	6,5e-05	6,63e-05	5,63e-05	5,08e-05	4,33e-05	2,4e-05	6,57e-05	6,42e-05	4,41e-05	2,23e-05	1,91e-05	4,07e-05	3,23e-05	1,89e-05	1,66e-05	3,3e-05	6,55e-05	8,11e-05	1,86e-05	5,03e-05	0,00010782	0,00010342	6,28e-05
FR17MAG201316114	6,15e-05	1,55e-05	0,00010681	0,00020705	0,00025436	0,00015112	0,00010756	0,00011247	5,93e-05	0,00016338	0,00037407	0,0003439	0,00024712	0,00031615	0,00036033	0,00016922	0,00041002	0,00017688	0,00016234	0,00011913	0,0001381	0,00011009	6,07e-05	9,85e-05	8,13e-05	8,21e-05	5,22e-05	7,71e-05	7,28e-05	4,45e-05	4,56e-05	5,7e-05	0,0001074	8,91e-05	5,79e-05	2,45e-05	2,51e-05	5,3e-05	2,78e-05	2,89e-05	1,6e-05	3,6e-05	5,81e-05	7,09e-05	2,44e-05	5,52e-05	0,00011102	0,00012831	7,62e-05
FR17MAG201310928	0,00020157	2,12e-05	5,56e-05	0,00011411	0,00021709	0,00013153	7,82e-05	8,41e-05	3,99e-05	0,00011231	0,00026779	0,00030888	0,00022623	0,00026811	0,0003396	0,00023532	0,00049498	0,00022078	0,00015907	0,00012155	0,00013692	0,00012276	6,57e-05	6,8e-05	4,53e-05	6,57e-05	2,79e-05	2,31e-05	4,3e-05	3,51e-05	1,29e-05	1,99e-05	4,59e-05	4,08e-05	3,82e-05	1,45e-05	1,39e-05	3,62e-05	1,58e-05	1,56e-05	1,82e-05	1,64e-05	6,46e-05	6,8e-05	1,32e-05	1,02e-05	9,8e-05	9,63e-05	6,77e-05
FR17MAG201314574	2,44e-05	1,91e-05	6,75e-05	0,00016626	0,00018096	0,0001344	7,9e-05	8,98e-05	5,1e-05	0,00014568	0,00028032	0,00028958	0,00024708	0,00032298	0,0003688	0,00025469	0,00038095	0,00026907	0,00015013	0,0001372	0,00015308	0,00011767	7,75e-05	8,6e-05	6,11e-05	8,98e-05	3,7e-05	5,64e-05	4,64e-05	3,94e-05	2,88e-05	2,52e-05	7,72e-05	6,41e-05	6,12e-05	3,31e-05	1,57e-05	3,78e-05	3,7e-05	2,03e-05	9,19e-06	2,3e-05	5,66e-05	5,64e-05	1,25e-05	5,21e-05	0,00010689	9,93e-05	7,74e-05
FR17MAG201310903	0,00013605	1,41e-05	0,00011986	0,00017157	0,00013905	0,00013828	9,68e-05	0,00010322	3,82e-05	0,00018786	0,00030332	0,00024508	0,00027688	0,00036054	0,0003394	0,00021559	0,00036253	0,00016384	0,0001398	0,00013771	0,0001292	6,7e-05	5,72e-05	5,45e-05	6,11e-05	6,26e-05	3,79e-05	3,55e-05	3,53e-05	2,76e-05	2,14e-05	2,63e-05	4,8e-05	2,7e-05	2,55e-05	1,18e-05	1,8e-05	4,4e-05	1,34e-05	7,89e-06	1,18e-05	3,52e-05	5,58e-05	6,36e-05	1,51e-05	6,02e-05	0,00010157	9,27e-05	4,32e-05
FR17MAG201314496	0,00014169	1,78e-05	5,73e-05	8,7e-05	0,00015858	0,00029865	0,00013283	0,00014766	5,37e-05	0,0001373	0,00015996	0,0003934	0,00034882	0,00021793	0,00025182	0,00028427	0,00019787	0,00052676	0,00011872	0,00012975	0,00011212	0,00011424	8,73e-05	6,93e-05	6,32e-05	5,44e-05	6,96e-05	4,85e-05	6,62e-05	6,76e-05	5,33e-05	2,09e-05	5,75e-05	7,12e-05	5,96e-05	3,21e-05	1,46e-05	1,38e-05	5,33e-05	2,55e-05	1,35e-05	2e-05	7,35e-05	7,47e-05	2,18e-05	4,04e-05	0,00010958	0,00011077	7,8e-05
FR17MAG201313924	6,21e-05	2,44e-05	0,00017911	0,00013274	0,00010284	0,00014011	0,00010557	0,00014333	7,65e-05	0,00036377	0,00022633	0,00032277	0,00050951	0,00050024	0,00027146	0,00054049	0,00019563	0,00017148	0,000195	0,00017001	6,99e-05	8,76e-05	7,02e-05	8,94e-05	8,23e-05	5,64e-05	4,16e-05	4,7e-05	4,87e-05	4,2e-05	4,28e-05	3,17e-05	4,03e-05	5,56e-05	2,93e-05	1,67e-05	4,77e-05	1,26e-05	1,7e-05	1,57e-05	1,78e-05	2,89e-05	8,13e-05	8,78e-05	2,53e-05	5,17e-05	0,00011787	0,00010902	9,26e-05
FR17MAG201313959	0,00013249	1,8e-05	4,98e-05	7,68e-05	0,00012392	0,00030156	0,00014484	0,00012285	5,45e-05	0,00013283	0,0001581	0,00029286	0,00036003	0,00020612	0,00022781	0,00028375	0,00023397	0,00056443	0,00016576	0,00014209	0,00013172	0,00012904	0,00010674	5,67e-05	7,15e-05	5,88e-05	6,63e-05	6,24e-05	6,79e-05	5,71e-05	2,34e-05	2,85e-05	5,36e-05	4,9e-05	4,52e-05	1,75e-05	1,2e-05	2,39e-05	4,21e-05	1,93e-05	1,59e-05	2,59e-05	8,72e-05	8,51e-05	1,74e-05	4,36e-05	0,00010639	0,0001045	8,68e-05
FR17MAG201410523	7,45e-05	1,29e-05	6,96e-05	0,00017338	0,00019232	0,00016658	0,0001024	0,0001268	6,21e-05	0,00015205	0,00033931	0,00030364	0,00025977	0,00034843	0,00038343	0,00022367	0,00043961	0,00016714	0,00015386	0,00014224	0,00014582	0,00011523	6,55e-05	8,3e-05	5,41e-05	7,09e-05	4,73e-05	6,01e-05	6,03e-05	3,77e-05	3,98e-05	5,9e-05	6,89e-05	5,48e-05	2,67e-05	2,18e-05	1,15e-05	3,8e-05	3,25e-05	1,31e-05	1,96e-05	3,22e-05	4,58e-05	4,96e-05	1,54e-05	3,88e-05	9,73e-05	9,27e-05	4,68e-05
FR17MAG201316049	0,00018962	1,46e-05	0,00013844	0,00017121	9,31e-05	9,57e-05	6,95e-05	8,15e-05	4,69e-05	0,00021346	0,00022259	0,00017061	0,00023011	0,00029627	0,00018974	0,00024362	0,00032299	0,00012604	0,00010157	0,00011423	9,37e-05	5,27e-05	6,85e-05	5,54e-05	5,92e-05	2,89e-05	4,13e-05	5,14e-05	4,05e-05	3,27e-05	3,84e-05	3,03e-05	8,66e-05	8,14e-05	5,58e-05	1,02e-05	3,68e-05	3,31e-05	1,29e-05	1,01e-05	1,51e-05	2,6e-05	4,17e-05	6,45e-05	1,28e-05	5e-05	0,00010497	0,00012645	6,7e-05
FR17MAG201411367	0,00010946	1,41e-05	0,00012962	0,00026563	0,0001242	0,0001316	9,55e-05	0,00010448	5,58e-05	0,00019559	0,00029811	0,00021598	0,00025459	0,00033503	0,00032863	0,00022543	0,00054991	0,00014958	0,00013418	0,00012465	0,0001141	7,44e-05	7,67e-05	4,33e-05	5,97e-05	5,19e-05	3,57e-05	5,64e-05	5e-05	2,55e-05	2,97e-05	3,97e-05	7,36e-05	7,65e-05	3,87e-05	1,62e-05	2,7e-05	3,95e-05	1,7e-05	1,76e-05	1,72e-05	2,06e-05	2,45e-05	3,28e-05	1,14e-05	4,82e-05	7,64e-05	9,07e-05	4,35e-05
FR17MAG201315311	6,28e-05	1,03e-05	0,00019428	0,00015022	8,83e-05	0,00010163	8,9e-05	0,0001108	8,17e-05	0,00037517	0,00024055	0,00022587	0,00034947	0,00035258	0,00022522	0,00042027	0,00023414	0,000156	0,00011365	0,00014677	8,39e-05	6,7e-05	7e-05	6,92e-05	8,4e-05	3,11e-05	3,95e-05	4,63e-05	3,93e-05	2,87e-05	2,66e-05	1,95e-05	3,71e-05	4,38e-05	4,09e-05	1,21e-05	3,33e-05	2,27e-05	1,76e-05	1,56e-05	1,6e-05	1,29e-05	7,73e-05	7,83e-05	2,76e-05	5,21e-05	8,89e-05	9,1e-05	0,00010067
FR17MAG201310904	0,00013355	2,45e-05	0,00017145	0,00013423	7,96e-05	8,62e-05	6,25e-05	9,37e-05	5,22e-05	0,00032629	0,00020162	0,00019003	0,00027485	0,00032024	0,00017353	0,00041922	0,00024756	0,00017209	0,00012713	0,00013714	8,62e-05	5,08e-05	5,41e-05	5,5e-05	7,05e-05	4,03e-05	2,57e-05	4,77e-05	4,23e-05	1,87e-05	2,84e-05	1,29e-05	5,51e-05	5,24e-05	4,01e-05	1,56e-05	3,31e-05	1,73e-05	1,54e-05	1,03e-05	1,32e-05	2,08e-05	6,39e-05	7,53e-05	1,92e-05	2,8e-05	9,3e-05	7,68e-05	8,75e-05
FR17MAG201315547	6,79e-05	1,8e-05	6,81e-05	0,00013487	0,00026098	0,00015338	0,00011778	0,00011488	5,72e-05	0,00014137	0,00023996	0,00042137	0,0002347	0,00019758	0,00019647	0,00018341	0,00031591	0,00050614	0,00015135	0,00013861	0,0001024	0,00011409	6,16e-05	6,53e-05	5,2e-05	6,32e-05	4,95e-05	6,63e-05	8,07e-05	5,78e-05	4,13e-05	4,69e-05	0,00012747	0,00010865	7,82e-05	2,82e-05	2,02e-05	4,24e-05	3,97e-05	2,76e-05	3,03e-05	4,99e-05	8,73e-05	0,00011338	1,87e-05	5,36e-05	0,0001717	0,00018932	0,00010011
FR17MAG201311626	5,6e-05	1,53e-05	7,23e-05	0,00014804	0,00019776	0,00013765	8,36e-05	0,00010178	5,14e-05	0,00011824	0,00024335	0,0002533	0,00018693	0,00024141	0,00027661	0,00017116	0,00041396	0,00019421	0,00013116	0,00012586	0,0001115	8,87e-05	5,57e-05	5,56e-05	6,02e-05	5,18e-05	4,05e-05	4,59e-05	4,07e-05	3,3e-05	2,46e-05	4,14e-05	5,68e-05	5,11e-05	3,97e-05	1,47e-05	1,93e-05	4,7e-05	1,41e-05	1,34e-05	9,41e-06	2,43e-05	5,15e-05	7,04e-05	1,32e-05	3,56e-05	0,00010218	0,00011308	4,32e-05
FR17MAG201410508	0,00011909	1,8e-05	6,84e-05	9,53e-05	0,00014737	0,00029505	0,00017634	0,00015268	7,85e-05	0,00013082	0,0001568	0,00032731	0,00044224	0,00028793	0,00029631	0,00035817	0,00032268	0,0003838	0,00029124	0,00017216	0,00016702	0,00016948	0,00015912	8,84e-05	7,33e-05	7,81e-05	7,71e-05	5,58e-05	7,24e-05	5,87e-05	4,27e-05	2,53e-05	5,61e-05	5,61e-05	5,57e-05	2,65e-05	3,82e-05	2,65e-05	2,2e-05	2,34e-05	2,38e-05	1,55e-05	5,82e-05	6,87e-05	2,56e-05	5,82e-05	9,87e-05	9,41e-05	9,82e-05
FR17MAG201312484	0,00025498	1,87e-05	3,99e-05	6,4e-05	0,0001049	0,00024191	0,00017621	0,00012126	7,61e-05	8,23e-05	0,0001323	0,00024833	0,00040676	0,00023912	0,00022197	0,00027735	0,00027867	0,00041304	0,00032987	0,00017243	0,00015171	0,00015118	0,00014691	8,64e-05	5,83e-05	7,07e-05	7,17e-05	6,4e-05	6,01e-05	6,74e-05	3,38e-05	2,19e-05	5,69e-05	7,02e-05	6,45e-05	2,84e-05	1,68e-05	1,56e-05	4,18e-05	2,84e-05	2,55e-05	2,37e-05	7,43e-05	8,44e-05	2,52e-05	3,5e-05	0,00010085	0,000102	9,87e-05
FR17MAG201411362	0,00014984	1,92e-05	5,36e-05	8,79e-05	0,00020783	0,00020203	9,78e-05	0,00010216	5,6e-05	0,00011228	0,00015932	0,0003271	0,00025324	0,00020008	0,00024046	0,00024481	0,00017379	0,00046483	0,00013829	0,00014226	0,0001209	0,00011589	7,36e-05	6,3e-05	5,33e-05	6,33e-05	5,5e-05	4,03e-05	5,43e-05	5,02e-05	3,89e-05	2,54e-05	6,53e-05	5,9e-05	5,61e-05	3,45e-05	1,58e-05	2,89e-05	2,12e-05	2,02e-05	1,35e-05	1,56e-05	5,12e-05	7,23e-05	1,92e-05	4,54e-05	8,03e-05	8,73e-05	7,85e-05
FR17MAG201411108	0,00013426	1,69e-05	6,08e-05	8,51e-05	0,00020959	0,00021768	0,00011879	9,77e-05	5,88e-05	0,00010937	0,00014985	0,00035695	0,00027429	0,00017664	0,00018198	0,00016997	0,00014545	0,00064995	0,00014713	0,00011696	0,00010559	7,37e-05	5,61e-05	5,35e-05	5,16e-05	5,56e-05	4,49e-05	4,05e-05	4,49e-05	3,72e-05	2,82e-05	2,78e-05	5,83e-05	5,16e-05	4,19e-05	1,31e-05	1,98e-05	2,19e-05	5,53e-05	1,59e-05	1,31e-05	1,82e-05	0,00010284	0,00010031	2,39e-05	4,21e-05	0,00011777	0,00013287	9,46e-05
FR17MAG201313852	8,4e-05	2,04e-05	4,3e-05	6,28e-05	0,0001045	0,00017617	0,00030756	0,00016163	7,95e-05	0,00011174	0,00013305	0,00019284	0,0004202	0,00040215	0,00021577	0,00018991	0,00021428	0,00021801	0,00066107	0,0001875	0,00015232	0,00013744	0,00013341	0,0001128	8,31e-05	0,00011164	8,03e-05	6,98e-05	7,8e-05	8,27e-05	5,67e-05	4,66e-05	4,4e-05	5,89e-05	5,63e-05	3,27e-05	3,17e-05	2,27e-05	6,03e-05	6,68e-05	2,98e-05	2,79e-05	7,54e-05	6,93e-05	3,85e-05	3,88e-05	9,83e-05	8,56e-05	9,47e-05
FR17MAG201410696	0,00013768	3,23e-05	5,36e-05	0,00011742	0,00020289	0,00031069	0,000157	0,00012148	5,29e-05	0,00012468	0,00016765	0,00039647	0,00041973	0,00026216	0,00029632	0,00034811	0,00025332	0,00061569	0,00026885	0,00022416	0,00017029	0,00017764	0,00012204	6,86e-05	6,55e-05	5,45e-05	7,11e-05	4,5e-05	3,98e-05	5,2e-05	2,77e-05	2,63e-05	4,81e-05	5,63e-05	5,85e-05	2,41e-05	1,6e-05	1,75e-05	4,96e-05	1,49e-05	2,3e-05	2,01e-05	5,62e-05	7,66e-05	3,39e-05	4,61e-05	0,00010391	0,00010736	9,57e-05
FR17MAG201310781	8,14e-05	1,78e-05	3,73e-05	6,8e-05	8,23e-05	0,00027779	0,00016908	0,00013069	6,39e-05	0,00010833	0,00012631	0,00023389	0,00044403	0,0002737	0,00020691	0,00023058	0,00021661	0,00035866	0,00030377	0,00012996	0,00012506	0,00011837	0,00011528	7,14e-05	8e-05	7,02e-05	7,1e-05	5,3e-05	6,19e-05	5,9e-05	2,96e-05	3,24e-05	4,57e-05	5,94e-05	5,56e-05	2,31e-05	1,86e-05	1,47e-05	5,43e-05	2,18e-05	2,08e-05	1,95e-05	5,7e-05	4,28e-05	1,96e-05	2,57e-05	7,51e-05	8,41e-05	7,52e-05
FR17MAG201313918	8,42e-05	1,48e-05	5,6e-05	9,18e-05	0,00015102	0,00026051	0,00012284	0,00010318	5,12e-05	0,00010001	0,00015365	0,00033875	0,00028466	0,000197	0,00024481	0,0003044	0,00019178	0,00061576	0,0001749	0,00018011	0,0001336	0,00013974	9,45e-05	4,61e-05	7,11e-05	6,89e-05	6,13e-05	4,34e-05	6,18e-05	4,32e-05	2,47e-05	2,77e-05	4,57e-05	6,03e-05	4,46e-05	3,03e-05	1,27e-05	2,07e-05	6,26e-05	1,74e-05	1,15e-05	2,47e-05	8,63e-05	9,94e-05	2,27e-05	3,78e-05	0,00011209	9,98e-05	9,88e-05
FR17MAG201313958	7,09e-05	1,9e-05	5,64e-05	7,58e-05	0,00012226	0,0003184	0,00013128	0,0001173	5,48e-05	0,00012169	0,00011879	0,00026879	0,00038284	0,00020681	0,00022894	0,0003314	0,00027215	0,00047414	0,00016222	0,00015278	0,00013707	0,00012879	0,00011674	4,68e-05	5,9e-05	3,98e-05	7,14e-05	5,31e-05	4,46e-05	5,03e-05	3,55e-05	2,82e-05	6,89e-05	6,77e-05	7,24e-05	2,53e-05	1,21e-05	1,77e-05	5,22e-05	1,67e-05	1,42e-05	1,68e-05	5,27e-05	5,97e-05	9,12e-06	3,11e-05	0,00010731	0,00010434	7,29e-05
FR17MAG201314815	0,0001586	2,18e-05	0,00010904	0,00023604	0,00017648	0,00013694	8,77e-05	0,00010323	7,03e-05	0,00018263	0,00035978	0,00025521	0,00024778	0,00032322	0,0003407	0,00017032	0,00053287	0,00017354	0,00016408	0,00015139	0,00015506	9e-05	7,25e-05	7,03e-05	6,39e-05	7,35e-05	3,43e-05	6,24e-05	4,41e-05	3,98e-05	2,69e-05	3,28e-05	7,54e-05	7,25e-05	5,59e-05	2,4e-05	1,98e-05	4,56e-05	1,48e-05	1,93e-05	1,94e-05	3,95e-05	9,12e-05	0,00011693	2,82e-05	4,44e-05	0,00013735	0,00015133	9,68e-05
FR17MAG201411360	7,24e-05	1,57e-05	4,32e-05	7,31e-05	0,00020474	0,00017735	7,41e-05	9,46e-05	3,72e-05	8,52e-05	0,00018125	0,00036237	0,00025647	0,00023246	0,00033834	0,0003323	0,00033587	0,00045232	0,00016242	0,00013853	0,00014226	0,00014852	8,93e-05	9,1e-05	5,17e-05	6,67e-05	3,65e-05	3,73e-05	3,33e-05	4,03e-05	1,56e-05	2,13e-05	4,85e-05	3,36e-05	2,6e-05	1,52e-05	1,14e-05	2,08e-05	2,59e-05	1,78e-05	2,3e-05	2,26e-05	4,68e-05	4,92e-05	2,15e-05	2,68e-05	9,27e-05	9,32e-05	5,6e-05
FR17MAG201310927	0,00013476	1,51e-05	7,38e-05	9,78e-05	0,00016412	0,00024506	0,00012822	0,00011906	4,28e-05	0,00012455	0,00016232	0,00036555	0,00035192	0,00023895	0,00028963	0,00034339	0,00021608	0,00049527	0,00014783	0,00016358	0,00013603	0,00015644	0,00011539	6,84e-05	7,04e-05	5,68e-05	8,23e-05	4,94e-05	5,32e-05	6,19e-05	3,16e-05	3,2e-05	5,27e-05	4,7e-05	2,93e-05	3,34e-05	1,4e-05	1,8e-05	5,87e-05	1,62e-05	2,56e-05	5,09e-05	8,6e-05	0,00011419	2,16e-05	5,42e-05	0,00013659	0,00013277	7,25e-05
FR17MAG201312444	6,75e-05	1,45e-05	0,0001667	0,00010205	8,61e-05	0,00010778	9e-05	0,00010102	4,7e-05	0,0003348	0,00020672	0,00026516	0,00037569	0,00035936	0,00021666	0,0005644	0,00022787	0,00016117	0,00014633	0,00013013	6,34e-05	7,5e-05	7,18e-05	7,46e-05	4,52e-05	2,41e-05	4,33e-05	3,61e-05	4,03e-05	3,51e-05	3,6e-05	3,24e-05	5,27e-05	4,56e-05	3,15e-05	2,53e-05	4,24e-05	1,66e-05	2,06e-05	1,03e-05	1,61e-05	4,35e-05	7,06e-05	7,64e-05	2,01e-05	4,25e-05	0,00011564	0,0001031	6,9e-05
FR17MAG201310964	0,0001932	2,2e-05	0,00010449	0,00022039	0,00018521	0,00015758	8,61e-05	0,00011653	6,37e-05	0,00017755	0,00037737	0,00025568	0,00023441	0,00028994	0,00029891	0,00015551	0,0005845	0,00014228	0,00012783	0,00012058	0,000115	7,79e-05	4,26e-05	6,02e-05	4,81e-05	6,81e-05	4,93e-05	5,98e-05	4,08e-05	4,02e-05	2,41e-05	2,72e-05	4,2e-05	3,77e-05	2,88e-05	1,86e-05	1,76e-05	4,6e-05	2,5e-05	1,36e-05	1,48e-05	3,98e-05	9,4e-05	0,00010163	1,7e-05	3,3e-05	0,00011154	0,00010534	8e-05
FR17MAG201314540	5,06e-05	2,29e-05	0,00010386	0,00021212	0,0001659	0,00014311	9,27e-05	0,00011261	6,01e-05	0,00016207	0,00040738	0,0003283	0,00028031	0,00034992	0,00037799	0,00019781	0,00050152	0,00016869	0,00015562	0,00013653	0,00016601	0,00010756	9,78e-05	8,89e-05	7,86e-05	9,51e-05	4,13e-05	7,37e-05	7,67e-05	4,79e-05	4,11e-05	2,97e-05	6,27e-05	5,3e-05	2,72e-05	1,81e-05	2,52e-05	5,84e-05	2,39e-05	1,55e-05	2,63e-05	3,38e-05	7,56e-05	8,85e-05	2,2e-05	5,44e-05	0,00010327	9,56e-05	6,75e-05
FR17MAG201310908	4,4e-05	1,92e-05	0,0002224	0,00012393	0,00010685	0,00010823	9,63e-05	0,00011895	7,14e-05	0,00036827	0,00021249	0,00024657	0,00035842	0,00037507	0,00022337	0,00055146	0,00017516	0,00013728	0,00013934	0,00014028	8,43e-05	9,17e-05	6,63e-05	7,81e-05	6,37e-05	4,09e-05	3,44e-05	4,46e-05	2,27e-05	4,75e-05	2,46e-05	2,91e-05	4,7e-05	5,38e-05	3,9e-05	1,9e-05	5,64e-05	1,18e-05	1,27e-05	2,01e-05	1,78e-05	2,82e-05	9,49e-05	9,2e-05	2,12e-05	4,23e-05	0,00010519	9,93e-05	7,12e-05
FR17MAG201312356	6,22e-05	1,49e-05	0,00022142	0,00018631	0,00013508	0,00014386	0,00010341	0,00012578	9,03e-05	0,00034179	0,00027822	0,00023114	0,00032927	0,00035192	0,00023951	0,00038063	0,00030165	0,00015319	0,00012866	0,00014645	0,0001187	7,54e-05	0.0001	6,55e-05	9,69e-05	6e-05	5,69e-05	6,58e-05	6,11e-05	5,95e-05	5,13e-05	5,35e-05	9,81e-05	9,12e-05	8,36e-05	4,04e-05	6,42e-05	5,04e-05	3,37e-05	3,29e-05	4,55e-05	3,36e-05	7,96e-05	0,00010049	2,95e-05	8,76e-05	0,00015371	0,00014907	0,00012107
FR17MAG201315434	9,89e-05	2,47e-05	0,0001883	0,00014396	8,8e-05	0,00012	9,93e-05	0,00010848	5,3e-05	0,00033316	0,00022804	0,00022621	0,00032906	0,00034653	0,00019979	0,00043887	0,00020854	0,00012349	0,0001128	0,00011901	7,03e-05	6,18e-05	6,04e-05	6,88e-05	5,87e-05	3,61e-05	4,9e-05	5,48e-05	4,87e-05	4,21e-05	3,89e-05	2,54e-05	7,18e-05	6,76e-05	6,12e-05	1,88e-05	4,96e-05	2,34e-05	1,51e-05	2,07e-05	1,01e-05	2,12e-05	6,51e-05	9,95e-05	2,2e-05	3,96e-05	0,00012025	0,00015011	0,00010764
FR17MAG201410728	6,72e-05	2,45e-05	7,01e-05	9,9e-05	0,00019866	0,00023026	0,00014692	0,00011609	5,68e-05	0,00012615	0,00018808	0,00039884	0,00030075	0,0002677	0,00033595	0,00037619	0,0002397	0,00055	0,00017128	0,00017807	0,00016045	0,00019085	0,00012152	6,16e-05	8,52e-05	9,05e-05	8,08e-05	5,59e-05	7,55e-05	5,3e-05	2,83e-05	2,02e-05	5,62e-05	5,27e-05	4e-05	2,94e-05	2,33e-05	2,04e-05	4,35e-05	2,46e-05	2,16e-05	3,28e-05	8,59e-05	7,81e-05	1,34e-05	5,46e-05	0,00011069	0,00011439	6,48e-05
FR17MAG201410592	0,0001101	1,84e-05	8,76e-05	0,00021656	0,00014933	0,00013997	8,49e-05	0,00011726	5,87e-05	0,0001537	0,00036108	0,00029733	0,00024953	0,00031252	0,00031288	0,00018084	0,00048921	0,00016573	0,00014406	0,00012494	0,00013446	9,69e-05	7,25e-05	5,8e-05	4,71e-05	7,08e-05	3,2e-05	5,62e-05	5e-05	3,34e-05	2,31e-05	2,41e-05	6,92e-05	6,41e-05	6,73e-05	2,62e-05	1,61e-05	5,17e-05	1,73e-05	1,53e-05	1,7e-05	1,72e-05	7,77e-05	8,09e-05	1,27e-05	5,23e-05	0,00013318	0,00013673	9,32e-05
FR17MAG201315432	0,00013392	1,52e-05	0,00019593	0,00012835	8,36e-05	9,17e-05	7,47e-05	8,98e-05	5,72e-05	0,00031862	0,00019362	0,00019116	0,00029519	0,00030004	0,00016357	0,00039534	0,00016357	0,0001198	0,00011084	0,00012092	6,72e-05	5,65e-05	4,38e-05	5,48e-05	5,12e-05	3,11e-05	3,96e-05	4,94e-05	4,05e-05	3,23e-05	2,09e-05	2,61e-05	5,66e-05	6,09e-05	5,33e-05	1,98e-05	3,34e-05	1,74e-05	1,39e-05	1,39e-05	6,33e-06	1,27e-05	6,05e-05	6e-05	2,65e-05	4,04e-05	9,47e-05	0,00010047	0,00010191
FR17MAG201311754	3,88e-05	1,02e-05	4,61e-05	7,04e-05	0,00016813	0,00020655	0,00010015	8,64e-05	4,51e-05	8,41e-05	0,00014351	0,0003083	0,00024594	0,00023582	0,00031833	0,00038889	0,00022057	0,00050738	0,00016685	0,00018162	0,00016703	0,00017943	0,00012184	8,99e-05	7,95e-05	8,66e-05	9,83e-05	6,26e-05	6,86e-05	5,17e-05	3,52e-05	3,51e-05	8,61e-05	6,13e-05	4,93e-05	2,96e-05	2,48e-05	3,23e-05	6,18e-05	2,37e-05	1,5e-05	3,12e-05	4,52e-05	6,29e-05	2,33e-05	3,78e-05	8,36e-05	9,68e-05	5,41e-05
FR17MAG201313845	8,63e-05	1,35e-05	8,46e-05	0,00014768	0,00027065	0,00020896	0,00011936	0,00012543	4,47e-05	0,00013725	0,00021614	0,00047877	0,00029934	0,00024204	0,00023123	0,00020152	0,00019918	0,00054479	0,00011862	9,5e-05	0,00010594	0,00010198	5,77e-05	4,94e-05	4,01e-05	3,61e-05	2,31e-05	3,25e-05	6,59e-05	4,62e-05	2,91e-05	2,52e-05	5,28e-05	3,79e-05	2,99e-05	1,2e-05	1,72e-05	2,92e-05	5,02e-05	1,98e-05	2,25e-05	2,95e-05	7,82e-05	8,79e-05	2,11e-05	1,54e-05	0,00011564	9,23e-05	9e-05
FR17MAG201311638	4,55e-05	1,58e-05	0,00019641	0,00011849	9,48e-05	9,94e-05	8,75e-05	0,00011401	5,3e-05	0,00036919	0,00018405	0,0002087	0,00030575	0,00033251	0,00020411	0,00044394	0,00022086	0,00019055	0,00013965	0,0001291	6,76e-05	7,39e-05	7,23e-05	6,35e-05	7,17e-05	3,33e-05	3,85e-05	3,73e-05	4,24e-05	3,47e-05	2,41e-05	2,16e-05	5,91e-05	3,65e-05	3,34e-05	1,76e-05	4,11e-05	1,36e-05	1,41e-05	1,31e-05	1,42e-05	2,81e-05	7e-05	8,91e-05	2,1e-05	3,69e-05	9,42e-05	0,00010571	7,74e-05
FR17MAG201310775	5,38e-05	8,8e-06	7,5e-05	0,00016753	0,00016164	0,00012501	7,77e-05	8,33e-05	5,17e-05	0,00014072	0,00033893	0,00025845	0,00018179	0,00021566	0,00022303	0,00015085	0,00044857	0,00011878	0,00011872	9,88e-05	9,11e-05	7,11e-05	6,27e-05	6,39e-05	4,39e-05	6,04e-05	3,01e-05	3,93e-05	4,75e-05	3,25e-05	1,04e-05	3,6e-05	4,87e-05	4,27e-05	3,28e-05	1,76e-05	1,01e-05	3,64e-05	1,34e-05	1e-05	1,09e-05	2,02e-05	6,76e-05	6,34e-05	1,91e-05	3,6e-05	8,05e-05	8,55e-05	8,26e-05
FR17MAG201411270	4,59e-05	1,85e-05	4,83e-05	7,53e-05	0,00011684	0,00028125	0,00012532	0,00011298	3,92e-05	0,00013048	0,00013573	0,00035087	0,00038183	0,00020942	0,00024073	0,00029845	0,00021513	0,00045589	0,00018744	0,00018835	0,00013703	0,00012285	0,00010996	5,83e-05	7,07e-05	6,56e-05	7,92e-05	6e-05	6,78e-05	3,88e-05	2,69e-05	2,32e-05	7,68e-05	5,33e-05	6,31e-05	2,06e-05	1,09e-05	9,92e-06	4,67e-05	2,46e-05	1,62e-05	2,16e-05	4,39e-05	5,11e-05	1,43e-05	3,17e-05	9,33e-05	0,00010623	5,64e-05
FR17MAG201311719	4,5e-05	1,21e-05	0,00011685	0,00023038	0,00010657	0,00010438	9,19e-05	0,00011021	5,93e-05	0,00019309	0,00031343	0,00018626	0,00022068	0,00030633	0,00026292	0,00018057	0,00037289	0,00012041	0,00011845	0,00011438	9,93e-05	5,14e-05	7,1e-05	5,18e-05	6,89e-05	4,16e-05	3,78e-05	6,06e-05	3,7e-05	2,95e-05	2,29e-05	2,5e-05	7,83e-05	6,81e-05	3,71e-05	2,22e-05	2,61e-05	3,13e-05	1,62e-05	1,59e-05	1,17e-05	2,83e-05	4,22e-05	5,63e-05	1,6e-05	4,8e-05	9,64e-05	0,00010644	6,78e-05
FR17MAG201310920	0,00011902	1,18e-05	7,26e-05	0,00012447	0,00025794	0,00019286	0,00012405	9,35e-05	5,7e-05	0,00012252	0,00022279	0,00042801	0,00028023	0,00027543	0,00033321	0,0003479	0,00024742	0,00053831	0,00015455	0,00015858	0,00014371	0,00014874	9,69e-05	9,4e-05	7,09e-05	7,69e-05	6,71e-05	4,46e-05	5,56e-05	5,16e-05	2,93e-05	4,43e-05	7,22e-05	6,17e-05	5,06e-05	2,16e-05	2,09e-05	3,47e-05	6,01e-05	1,81e-05	1,62e-05	3,8e-05	7,88e-05	9,07e-05	2,93e-05	6,25e-05	0,00012097	0,00010752	8,74e-05
FR17MAG201314557	6,12e-05	1,66e-05	5,25e-05	8,67e-05	0,00012221	0,00030949	0,00016626	0,00012521	7,13e-05	0,00011123	0,00012192	0,00025982	0,00044194	0,00023739	0,00024593	0,00030452	0,00029765	0,00040211	0,00026262	0,00015614	0,00016124	0,00015551	0,00015045	9,35e-05	7,77e-05	7e-05	8,88e-05	5,39e-05	7,89e-05	7,04e-05	4,11e-05	3,23e-05	6,46e-05	4,43e-05	6,71e-05	3,45e-05	1,56e-05	1,37e-05	5,27e-05	2,63e-05	1,66e-05	1,76e-05	6,03e-05	7,43e-05	2,32e-05	3,71e-05	7,43e-05	8,87e-05	7,93e-05
FR17MAG201316131	6,88e-05	1,17e-05	7,69e-05	0,00010422	0,00018125	0,000331	0,00015071	0,00014048	6,26e-05	0,00015178	0,00016769	0,00038738	0,00035831	0,00026449	0,00031193	0,00037861	0,00024445	0,00047852	0,00016336	0,0001814	0,00014457	0,00016318	0,00013225	7,36e-05	8,6e-05	6,49e-05	8,8e-05	6,57e-05	7,81e-05	5,17e-05	3,84e-05	2,1e-05	8,27e-05	7,9e-05	6,48e-05	2,91e-05	1,22e-05	2,38e-05	4,44e-05	1,92e-05	1,87e-05	1,31e-05	3,46e-05	6,14e-05	2,13e-05	5,97e-05	0,00010813	0,00012525	8,95e-05
FR17MAG201312438	0,00011726	1,69e-05	0,00015792	0,00024165	0,00016767	0,00013075	0,00010111	0,00010285	5,55e-05	0,00021023	0,00037291	0,00027738	0,00026864	0,00035328	0,00035836	0,00019516	0,0004423	0,00015699	0,00014331	0,00012776	0,00015012	8,03e-05	5,85e-05	6,1e-05	6,99e-05	7,27e-05	4,64e-05	5,72e-05	5,2e-05	3,42e-05	4,26e-05	3,71e-05	6,99e-05	6,69e-05	4,83e-05	2,78e-05	1,6e-05	4,13e-05	1,93e-05	1,84e-05	2,27e-05	2,2e-05	5,68e-05	6,06e-05	3,22e-05	5,93e-05	0,00011948	9,86e-05	7,46e-05
FR17MAG201310929	0,0001931	2,87e-05	0,00010595	0,00019089	0,00023207	0,00017732	0,00012361	0,00015295	7,31e-05	0,00016907	0,00033623	0,00034176	0,00025999	0,0003161	0,00036713	0,0002264	0,00050634	0,00022933	0,00017336	0,0001432	0,00014543	0,00012679	7,06e-05	8,08e-05	7,31e-05	9,99e-05	4,86e-05	6,11e-05	7,95e-05	6,86e-05	4,96e-05	6,79e-05	8,18e-05	3,51e-05	5,6e-05	2,67e-05	2,04e-05	7,56e-05	3,22e-05	2,88e-05	2,39e-05	2,47e-05	7,12e-05	8,47e-05	2,72e-05	4,01e-05	0,00010778	9,08e-05	9,78e-05
FR17MAG201411105	7,5e-05	1,26e-05	0,00021346	0,00016866	8,83e-05	0,00010117	7,81e-05	0,00010711	7,18e-05	0,00033997	0,00022471	0,00021675	0,00036283	0,00040785	0,00021146	0,00046281	0,00028422	0,00017158	0,00016172	0,00016558	0,00011534	8,73e-05	9,34e-05	7,48e-05	8,87e-05	3,81e-05	5,05e-05	5,47e-05	5,07e-05	3,53e-05	2,86e-05	2,58e-05	5,89e-05	6,59e-05	7,5e-05	2,58e-05	4,4e-05	2,32e-05	1,9e-05	2,23e-05	1,12e-05	1,8e-05	5,1e-05	5,06e-05	2,54e-05	3,57e-05	7,22e-05	9,12e-05	7,94e-05
FR17MAG201311624	5,46e-05	2,04e-05	8,26e-05	0,00022365	0,00027063	0,00014668	0,0001082	0,00012558	5,93e-05	0,00017014	0,00036017	0,00028681	0,00022551	0,00029253	0,00033887	0,0001782	0,00049161	0,0001442	0,00015591	0,0001123	0,00011924	0,00010712	5,75e-05	6,56e-05	4,93e-05	7,98e-05	3,11e-05	4,87e-05	6,1e-05	5,4e-05	2,1e-05	4,29e-05	5,99e-05	5,42e-05	5,62e-05	1,72e-05	1,94e-05	5,05e-05	2,33e-05	2,56e-05	1,62e-05	2,44e-05	6,09e-05	7,51e-05	1,21e-05	6,35e-05	0,00010742	8,88e-05	8,13e-05
FR17MAG201315557	5,82e-05	1,62e-05	6,53e-05	9,73e-05	0,00020799	0,00022243	0,000112	9,73e-05	4,5e-05	0,00010438	0,00018593	0,00036569	0,00029759	0,00027012	0,00035059	0,0004012	0,00027153	0,00052597	0,00014519	0,00018327	0,00016042	0,00017785	0,0001078	6,08e-05	6,27e-05	7,85e-05	8,31e-05	5,87e-05	5,79e-05	4,63e-05	3,05e-05	2,06e-05	6,15e-05	5,54e-05	3,47e-05	1,96e-05	1,92e-05	2,08e-05	4,13e-05	1,13e-05	1,27e-05	3,35e-05	6,66e-05	6,47e-05	1,11e-05	6,82e-05	9,43e-05	9,24e-05	7,45e-05
FR17MAG201411083	8,02e-05	2,17e-05	6,2e-05	0,00012235	0,00019749	0,00012517	8,89e-05	9,51e-05	4,21e-05	0,00012954	0,00025804	0,00029767	0,00021245	0,00026156	0,00030356	0,00021317	0,00040504	0,0002251	0,00013483	0,00010982	0,00013358	0,00010152	6,89e-05	6,59e-05	5,81e-05	6,73e-05	3,01e-05	4,72e-05	4,34e-05	4,65e-05	3,46e-05	2,56e-05	5,8e-05	5,99e-05	3,14e-05	1,95e-05	1,84e-05	4,13e-05	1,91e-05	1,67e-05	1,33e-05	3,3e-05	4,12e-05	6,52e-05	1,37e-05	4,28e-05	0,00010113	0,0001136	4,4e-05
FR17MAG201313157	7,22e-05	1,1e-05	7,81e-05	0,00021109	0,00025448	0,00017372	0,00012909	0,00012344	7,63e-05	0,00016313	0,00038797	0,00038118	0,00026884	0,000295	0,00031257	0,00019803	0,00048405	0,00022997	0,00014842	0,00014099	0,00014254	0,00010817	6,82e-05	8,18e-05	5,72e-05	8,23e-05	5,59e-05	5,97e-05	7,72e-05	7,05e-05	4,8e-05	5,78e-05	8,41e-05	7,36e-05	7,5e-05	3,22e-05	1,6e-05	4,73e-05	2,1e-05	2,36e-05	1,29e-05	2,08e-05	6,14e-05	6,78e-05	1,66e-05	2,9e-05	9,06e-05	9,09e-05	9,61e-05
FR17MAG201316047	8,87e-05	2,05e-05	0,00016695	0,00021414	0,00010949	0,00012798	7,91e-05	0,00011348	6,97e-05	0,00029218	0,00032446	0,00024167	0,00030812	0,00037227	0,00028871	0,00030103	0,0004927	0,00016425	0,00013417	0,00014283	0,00011701	8,07e-05	8,26e-05	6,2e-05	8,92e-05	4,25e-05	3,76e-05	4,21e-05	5,28e-05	2,89e-05	3,39e-05	1,8e-05	0,00010148	0,00010857	8,96e-05	1,94e-05	3,6e-05	4,83e-05	1,34e-05	2,05e-05	1,89e-05	2,39e-05	8,76e-05	9,85e-05	1,31e-05	5,47e-05	0,00015266	0,00014711	0,00011904
FR17MAG201410692	0,00010559	1,66e-05	8,67e-05	0,00014254	0,00023538	0,00018905	0,00011151	0,00013608	4,33e-05	0,00011477	0,00024456	0,00039256	0,00025763	0,00021612	0,00023277	0,00019419	0,00033583	0,00038143	0,00019647	0,00013535	0,00011826	9,39e-05	7,38e-05	6,85e-05	7,47e-05	6,25e-05	4,21e-05	4,51e-05	6,36e-05	5,21e-05	3e-05	4,03e-05	5,54e-05	4,26e-05	5,35e-05	1,93e-05	1,71e-05	5,77e-05	4,97e-05	2,67e-05	1,54e-05	3,2e-05	6,73e-05	9,49e-05	2,86e-05	4,51e-05	0,00010495	0,00011376	8,66e-05
FR17MAG201310918	0,00011815	2,4e-05	5,58e-05	8,12e-05	0,00017585	0,00027255	0,00012902	0,00011149	5,3e-05	0,00012392	0,00016365	0,000293	0,00028676	0,00020719	0,00022861	0,00026819	0,00019486	0,00054284	0,00016731	0,00012352	0,00012778	0,00011115	7,57e-05	5,77e-05	4,79e-05	3,96e-05	5,41e-05	4,25e-05	5,1e-05	4,55e-05	2,34e-05	2,19e-05	6,73e-05	5,77e-05	4,87e-05	1,98e-05	2e-05	2,4e-05	4,45e-05	1,71e-05	1,74e-05	2,52e-05	6,81e-05	8,05e-05	1,77e-05	2,83e-05	0,00010147	9,19e-05	9,85e-05
FR17MAG201314803	7,08e-05	1,05e-05	5,35e-05	0,00010047	0,00019212	0,00023961	0,00011946	0,00010976	5,3e-05	0,00012191	0,00017968	0,00037607	0,00029059	0,00023112	0,00028124	0,00033533	0,00020134	0,000541	0,00020229	0,00017604	0,00014297	0,00014495	9,62e-05	5,64e-05	6,88e-05	5,34e-05	6,48e-05	5,25e-05	6,07e-05	5,03e-05	2,89e-05	1,83e-05	9,53e-05	9,11e-05	7,34e-05	2,2e-05	1,51e-05	1,51e-05	3,32e-05	2,08e-05	1,36e-05	1,51e-05	5,38e-05	6,42e-05	1,77e-05	5,13e-05	0,00013366	0,00012984	0,00010649
FR17MAG201314651	6,93e-05	1,83e-05	0,00021769	0,00014431	0,00010837	0,00012552	9,11e-05	0,00012376	6,57e-05	0,00036043	0,00020721	0,00020999	0,00030449	0,00032619	0,00019609	0,00044299	0,00019068	0,00012714	0,00013558	0,00012783	7,36e-05	6,17e-05	6,04e-05	4,48e-05	6,4e-05	3,21e-05	4,22e-05	5,98e-05	5,4e-05	4,37e-05	2,38e-05	2,57e-05	5,95e-05	5,6e-05	5,16e-05	1,66e-05	4,21e-05	1,89e-05	1,14e-05	1,12e-05	1,36e-05	3,1e-05	8,03e-05	6,63e-05	1,94e-05	5,64e-05	0,0001174	0,00010774	9,23e-05
FR17MAG201314566	9,93e-05	2,17e-05	5,99e-05	0,00013274	0,00024598	0,00013703	9,75e-05	8,72e-05	4,4e-05	0,00012884	0,00023971	0,00037337	0,00021978	0,00025577	0,00033323	0,00025506	0,00029702	0,00033094	0,00014374	0,00012981	0,00013756	0,00011413	5,25e-05	6,62e-05	4,08e-05	7,86e-05	3,84e-05	3,57e-05	4,32e-05	4,14e-05	1,84e-05	1,57e-05	3,93e-05	4,34e-05	3,18e-05	1,72e-05	1,57e-05	1,52e-05	1,73e-05	1,86e-05	2,84e-05	2,22e-05	6,05e-05	5,61e-05	3,37e-05	1,89e-05	6,42e-05	7,77e-05	8,24e-05
FR17MAG201312485	0,00012961	1,49e-05	9,62e-05	0,0001945	0,00014677	0,00011691	8,18e-05	9,86e-05	6,25e-05	0,00017916	0,00035387	0,00026575	0,00024866	0,00031351	0,00032985	0,00017593	0,00047768	0,00014004	0,00012901	0,00012691	0,00012209	9,26e-05	7,98e-05	5,8e-05	5,87e-05	5,34e-05	3,72e-05	6,47e-05	4,71e-05	4,25e-05	2,44e-05	1,72e-05	7,02e-05	5,76e-05	3,59e-05	1,87e-05	1,92e-05	3,73e-05	1,45e-05	1,27e-05	1,1e-05	2,58e-05	4,43e-05	6,05e-05	1,27e-05	5,43e-05	0,0001046	0,00011399	6,81e-05
FR17MAG201310949	0,00017341	2,44e-05	5,19e-05	7,52e-05	0,00016263	0,00024488	0,00012692	0,00011133	5,1e-05	9,88e-05	0,00012838	0,00035286	0,00032207	0,00020575	0,00025352	0,00027225	0,00016739	0,00042875	0,00013713	0,00012082	0,00010684	0,00011711	8,92e-05	5,26e-05	6,41e-05	5,9e-05	6,48e-05	3,8e-05	6,47e-05	4,63e-05	3,88e-05	3,23e-05	4,75e-05	5,4e-05	4,61e-05	1,97e-05	1,38e-05	2,13e-05	4,43e-05	8,73e-06	1,44e-05	2,67e-05	5,54e-05	5,96e-05	2e-05	3,55e-05	8,28e-05	7,4e-05	8,14e-05
FR17MAG201313949	9,2e-05	2,83e-05	6,64e-05	0,00017899	0,00024002	0,00016648	8,51e-05	0,00010514	6,26e-05	0,00014257	0,00033244	0,00035072	0,00023084	0,0002894	0,00034309	0,00022526	0,00044592	0,00028331	0,0002099	0,00014227	0,0001601	0,00011795	6,43e-05	7,36e-05	5,69e-05	7,75e-05	3,72e-05	4,06e-05	4,86e-05	5,33e-05	3,06e-05	5,75e-05	6,24e-05	3,93e-05	4,6e-05	2,52e-05	1,88e-05	2,86e-05	2,37e-05	2,01e-05	1,16e-05	2e-05	7,07e-05	8,83e-05	1,35e-05	2,5e-05	0,00010298	8,08e-05	8,43e-05
FR17MAG201312476	0,00023276	1,57e-05	9,07e-05	0,00017503	0,00021983	0,00014168	8,94e-05	9,91e-05	6,16e-05	0,0001405	0,00033261	0,0002969	0,00024439	0,00029978	0,00034137	0,00017119	0,00049317	0,00015023	0,00013866	0,00012267	0,00012964	9,71e-05	5,85e-05	6,87e-05	5,46e-05	7,78e-05	4,64e-05	6,85e-05	4,57e-05	3,52e-05	3,47e-05	2,83e-05	5,49e-05	5,13e-05	4,02e-05	1,74e-05	7,34e-06	3,43e-05	3,1e-05	1,31e-05	1,23e-05	3,38e-05	6,56e-05	9,05e-05	1,75e-05	4,13e-05	0,00011198	0,00010614	7,51e-05
FR17MAG201313155	0,00010403	1,59e-05	8,03e-05	0,00017377	0,00015822	0,00012314	8,51e-05	0,00010265	6,67e-05	0,00014234	0,00033391	0,00023387	0,00020814	0,00027914	0,00030198	0,000169	0,00037521	0,00014844	0,00014022	0,00010892	0,00011261	7,94e-05	5,28e-05	6,92e-05	4,69e-05	6,1e-05	2,88e-05	4,61e-05	4,21e-05	2,72e-05	2,22e-05	2,99e-05	3,29e-05	3,42e-05	2,75e-05	1,06e-05	1,07e-05	2,07e-05	1,09e-05	1,58e-05	1,27e-05	1,81e-05	3,19e-05	4,34e-05	2,41e-05	3,06e-05	5,95e-05	6,5e-05	6,71e-05
FR17MAG201313247	0,00020461	1,73e-05	0,00012444	0,00022009	0,00012197	0,00013808	9,48e-05	0,00012026	6,61e-05	0,00021543	0,00036884	0,0002278	0,00028749	0,000367	0,00035142	0,00020973	0,0005266	0,00015588	0,00013587	0,00013311	0,00014203	8,3e-05	8,49e-05	7,66e-05	7,58e-05	6,36e-05	4,36e-05	6,09e-05	5,55e-05	4,82e-05	6,97e-05	5,24e-05	8,01e-05	6,85e-05	6,18e-05	2,72e-05	2,27e-05	3,88e-05	1,16e-05	1,13e-05	1,14e-05	3,45e-05	7,75e-05	8,6e-05	1,81e-05	3,97e-05	0,00014175	0,0001416	8,34e-05
FR17MAG201312373	8,63e-05	2,49e-05	5,82e-05	6,66e-05	0,00014549	0,00023934	9,95e-05	0,00010634	3,67e-05	0,00010107	0,00014809	0,00032165	0,00028719	0,000215	0,00028687	0,00033848	0,00020389	0,00055406	0,00015264	0,00017068	0,00014018	0,00016208	0,0001144	6,51e-05	6,92e-05	7,39e-05	6,89e-05	5,17e-05	5,95e-05	6e-05	4,19e-05	3,4e-05	8,73e-05	0,0001029	6,33e-05	4,03e-05	2,22e-05	1,38e-05	4,27e-05	1,26e-05	1,97e-05	2,41e-05	4,83e-05	7,76e-05	1,64e-05	3,78e-05	0,00010259	0,00010192	6,89e-05
FR17MAG201411095	8,67e-05	2,16e-05	9,51e-05	0,00022807	0,00018953	0,00015203	8,37e-05	0,00010578	4,89e-05	0,00016998	0,00040584	0,00033601	0,00028061	0,00033174	0,00035746	0,00019439	0,00042115	0,00013898	0,00014932	0,00012754	0,00013924	0,00011469	8,11e-05	7,77e-05	6,35e-05	7,81e-05	4,91e-05	7,54e-05	6,67e-05	6,09e-05	5,68e-05	7,49e-05	9,16e-05	8,75e-05	5,05e-05	2,61e-05	2,2e-05	5,64e-05	2,4e-05	1,85e-05	1,36e-05	1,9e-05	6,31e-05	7,11e-05	2,64e-05	5,83e-05	0,00010775	0,00012916	7,32e-05
FR17MAG201313158	0,00010708	1,82e-05	0,00010483	0,00023017	0,0001832	0,00014053	7,64e-05	9,75e-05	5,13e-05	0,00016304	0,0003671	0,00029008	0,00024145	0,00030732	0,00032712	0,00018297	0,00050391	0,00014411	0,00013431	0,00012999	0,00012432	9,45e-05	7,49e-05	7,07e-05	6,05e-05	5,89e-05	4,7e-05	6,49e-05	5,75e-05	3,49e-05	3,3e-05	3,25e-05	0,00010274	9,42e-05	6,61e-05	1,83e-05	2,19e-05	4,9e-05	1,24e-05	1,17e-05	9,72e-06	3,16e-05	5,33e-05	7,22e-05	2,05e-05	5,6e-05	0,00013105	0,00016846	7,78e-05
FR17MAG201311724	4,43e-05	1,25e-05	7,69e-05	0,00019539	0,0001683	0,00012378	7,87e-05	9,8e-05	4,1e-05	0,00015008	0,00030197	0,00021728	0,00021298	0,00026993	0,00028198	0,00015487	0,0006253	0,00014408	0,00012863	0,00011282	0,00010876	8,24e-05	7,06e-05	6,26e-05	5,82e-05	5,73e-05	3,72e-05	4,66e-05	5,65e-05	3,68e-05	3,92e-05	7,17e-05	8,63e-05	8,16e-05	4,96e-05	1,48e-05	1,28e-05	4,75e-05	1,74e-05	1,47e-05	1,74e-05	3,09e-05	6,79e-05	7,64e-05	1,22e-05	4,76e-05	0,00011247	0,00013466	7,24e-05
FR17MAG201411339	5,36e-05	1,32e-05	0,00016636	8,69e-05	8,98e-05	0,00011545	9,94e-05	0,00011357	4,04e-05	0,00030006	0,00019797	0,0002686	0,00035935	0,00034365	0,00024629	0,00043055	0,0001701	0,00013414	0,00013835	0,00011387	8,24e-05	8,66e-05	6,4e-05	8,14e-05	5,5e-05	3,88e-05	5,33e-05	4,49e-05	4,54e-05	4,11e-05	2,06e-05	2,27e-05	5,59e-05	6,37e-05	4,13e-05	2,97e-05	5,23e-05	1,77e-05	1,23e-05	1,3e-05	1,43e-05	2,5e-05	5,19e-05	4,56e-05	3,11e-05	3,64e-05	8,57e-05	9,12e-05	6,95e-05
FR17MAG201315306	6,33e-05	2,02e-05	0,00021632	0,00018126	0,00010393	0,00011414	8,86e-05	0,00010996	6,31e-05	0,00038309	0,00030529	0,00024738	0,00036484	0,00041913	0,00023359	0,00043351	0,00028932	0,00015141	0,00013644	0,00014494	0,00011758	7,6e-05	7,32e-05	5,83e-05	7,43e-05	4,91e-05	3,66e-05	4,06e-05	4,95e-05	3,6e-05	2,58e-05	1,8e-05	3,84e-05	4,46e-05	2,72e-05	1,88e-05	3,35e-05	4,57e-05	1,32e-05	1,92e-05	1,55e-05	2,12e-05	7,2e-05	6,5e-05	1,48e-05	3,85e-05	0,00012293	8,54e-05	9,55e-05
FR17MAG201411302	8,11e-05	1,83e-05	0,00010116	0,00020247	0,00014484	0,00010953	8,07e-05	9,03e-05	4,93e-05	0,00015525	0,00035365	0,00024965	0,00023526	0,00031209	0,00031301	0,0001683	0,00048575	0,00013865	0,00014144	0,00011445	0,00012869	7,86e-05	6,55e-05	5,43e-05	6,28e-05	8,16e-05	4,12e-05	5,53e-05	4,59e-05	3,22e-05	2,08e-05	3,05e-05	5,56e-05	5,55e-05	3,32e-05	1,51e-05	1,81e-05	4,1e-05	1,58e-05	1,58e-05	1,67e-05	2,81e-05	6,72e-05	9,06e-05	2,16e-05	3,8e-05	0,00010166	9,96e-05	7,59e-05
FR17MAG201315407	8,37e-05	1,88e-05	8,8e-05	0,0001912	0,00016279	0,00014036	7,91e-05	0,00010885	4,33e-05	0,00014162	0,0002942	0,00022451	0,00019662	0,00025231	0,00025916	0,00015505	0,00044507	0,00014458	0,00012435	9,68e-05	0,00011251	7,95e-05	6,37e-05	6,51e-05	5,42e-05	4,63e-05	3,58e-05	6,1e-05	6,47e-05	5,65e-05	4,29e-05	9,55e-05	0,00012135	9,13e-05	5,15e-05	2,11e-05	1,63e-05	6,58e-05	2,29e-05	1,17e-05	8,77e-06	2,83e-05	6,68e-05	6,98e-05	1,33e-05	4,42e-05	0,00011781	0,00013054	7,36e-05
FR17MAG201310249	0,0001064	2,38e-05	0,00016243	0,00018519	9,77e-05	0,00011395	8,28e-05	8,65e-05	5,51e-05	0,00024403	0,0002724	0,00019061	0,00026329	0,00028026	0,00019115	0,00040929	0,00052596	0,00016193	9,96e-05	0,00011627	8,6e-05	6,09e-05	5,88e-05	5,72e-05	7,13e-05	5,21e-05	4,52e-05	6,77e-05	4,55e-05	4,09e-05	2,32e-05	2,3e-05	7,5e-05	7,5e-05	4,85e-05	2,24e-05	4,95e-05	3,93e-05	2,47e-05	1,37e-05	1,83e-05	3,84e-05	7,37e-05	9,74e-05	1,99e-05	4,85e-05	0,00013857	0,00013997	9,55e-05
FR17MAG201410506	6,71e-05	1,79e-05	4,93e-05	7,74e-05	0,00013796	0,00021931	0,00013308	0,00011731	7,1e-05	0,00010163	0,00013948	0,00033346	0,00038658	0,00024489	0,00029295	0,00038953	0,0003312	0,00050227	0,00022269	0,00017197	0,00015743	0,00019632	0,00016499	7,57e-05	9,57e-05	7,4e-05	9,28e-05	5,15e-05	5,65e-05	6,4e-05	3,23e-05	1,12e-05	5,11e-05	4,36e-05	3,51e-05	1,46e-05	1,32e-05	1,19e-05	5,49e-05	1,76e-05	2,06e-05	2,69e-05	8e-05	7,54e-05	2,09e-05	4,88e-05	0,00011741	0,00010519	8,22e-05
FR17MAG201315283	5,45e-05	1,98e-05	9,94e-05	0,000276	0,00016284	0,00014355	0,00010826	0,00012671	6,69e-05	0,00018002	0,000325	0,00017818	0,0001748	0,00019561	0,00020529	0,0001197	0,00047437	0,00015053	0,00011216	8,66e-05	9,35e-05	5,76e-05	4,69e-05	4,09e-05	5,32e-05	4,23e-05	3,37e-05	4,86e-05	5,43e-05	4,56e-05	6,26e-05	6,3e-05	7,7e-05	7,93e-05	7,31e-05	1,78e-05	2,17e-05	3,48e-05	1,36e-05	1,42e-05	1,29e-05	1,61e-05	6,43e-05	6,08e-05	2,68e-05	3,87e-05	9,32e-05	0,0001053	9,57e-05
FR17MAG201311749	4,75e-05	1,41e-05	6,07e-05	8,88e-05	0,00018396	0,00026192	0,00013831	0,00010566	5,71e-05	0,00011111	0,0001525	0,00033456	0,00031102	0,0002165	0,00025968	0,00030073	0,00020521	0,00054979	0,00014567	0,00015534	0,00013509	0,00014288	0,00010802	6,14e-05	6,49e-05	6e-05	6,95e-05	5,14e-05	5,06e-05	5,37e-05	3,65e-05	4,08e-05	7,44e-05	6,95e-05	5,57e-05	3,71e-05	1,82e-05	2,33e-05	4,11e-05	1,63e-05	1,65e-05	4,19e-05	6,51e-05	8,82e-05	2,75e-05	5,63e-05	0,00010502	0,00011449	7,18e-05
FR17MAG201310271	6,51e-05	2,01e-05	7,65e-05	0,00019254	0,00016882	0,00012351	8,01e-05	9,72e-05	5,78e-05	0,00014423	0,00030456	0,00021813	0,00019795	0,00024175	0,00026191	0,00014375	0,00045484	0,0001305	0,00011426	9,51e-05	0,00010406	7,55e-05	5,08e-05	5,53e-05	3,57e-05	5,36e-05	3,36e-05	3,81e-05	3,26e-05	4,38e-05	2,2e-05	2,32e-05	9,08e-05	8,49e-05	8,01e-05	1,52e-05	1,66e-05	4,02e-05	1,28e-05	2,17e-05	1,8e-05	2,16e-05	4,37e-05	4,99e-05	1,46e-05	4,7e-05	0,00010613	0,00012394	7,29e-05
FR17MAG201310913	8,28e-05	1,49e-05	0,00011095	0,00024384	0,00017694	0,0001323	7,39e-05	9,84e-05	4,96e-05	0,00018253	0,00044196	0,00028311	0,00022347	0,00029253	0,00030356	0,0001667	0,0004668	0,0001461	0,00014138	0,00011671	0,00011818	7,56e-05	5,85e-05	5,38e-05	4,6e-05	5,62e-05	2,36e-05	3,26e-05	4,47e-05	2,95e-05	1,53e-05	2,17e-05	3,83e-05	2,97e-05	2,82e-05	1,33e-05	2,13e-05	3,77e-05	1,24e-05	1,83e-05	1,56e-05	1,69e-05	5,87e-05	6,31e-05	1,75e-05	2,87e-05	9,24e-05	9,16e-05	5,3e-05
FR17MAG201315304	0,00013603	1,78e-05	8,37e-05	0,00019133	0,00015193	0,00012312	7,37e-05	8,8e-05	5,67e-05	0,00016106	0,00038002	0,00027715	0,00022687	0,0002923	0,00028	0,00016094	0,00049075	0,00014406	0,00013484	0,00012287	0,00012183	7,05e-05	7,58e-05	6,31e-05	4,96e-05	3,78e-05	3,58e-05	4,5e-05	4,48e-05	2,6e-05	2,46e-05	1,86e-05	3,02e-05	2,85e-05	2,15e-05	1,78e-05	9,54e-06	4,58e-05	1,67e-05	1,43e-05	1,14e-05	2,79e-05	5,68e-05	5,77e-05	2,09e-05	4,1e-05	9,82e-05	9,07e-05	8,35e-05
FR17MAG201313877	0,00025412	1,9e-05	7,52e-05	0,00024715	0,00017883	0,00011751	8,45e-05	8,31e-05	6,48e-05	0,00017142	0,00034201	0,00024068	0,00021664	0,000281	0,00029438	0,00016115	0,00058345	0,00015362	0,00014131	0,00011729	0,00011874	8,18e-05	5,45e-05	6,45e-05	5,9e-05	6,97e-05	4,38e-05	5,2e-05	4,81e-05	4,16e-05	2,56e-05	2,55e-05	7,37e-05	6,84e-05	5,79e-05	1,14e-05	1,39e-05	5,21e-05	1,48e-05	1,21e-05	1,36e-05	2,32e-05	6,03e-05	8,18e-05	1,62e-05	4,75e-05	0,00010799	0,00013398	9,21e-05
FR17MAG201310916	0,00011623	1,88e-05	4,34e-05	8,25e-05	0,00014455	0,00025197	0,00014928	0,00011555	5,46e-05	0,00013483	0,00014114	0,00028938	0,0003446	0,00023676	0,00027512	0,0003366	0,00029218	0,00046617	0,00024159	0,00015329	0,00016376	0,00016175	0,0001533	8,07e-05	8,74e-05	7,36e-05	9,81e-05	5,37e-05	6,32e-05	4,76e-05	4,52e-05	2,47e-05	5,35e-05	4,05e-05	4,9e-05	3,67e-05	2,12e-05	3,43e-05	5,47e-05	1,97e-05	2,01e-05	1,74e-05	5,64e-05	7,52e-05	3,12e-05	4,82e-05	8,09e-05	7,87e-05	8,44e-05
FR17MAG201310950	7,52e-05	1,7e-05	6,6e-05	0,00012671	0,00024172	0,00017732	0,00010493	0,00011416	5,78e-05	0,00011005	0,00020414	0,00045899	0,00029422	0,00029642	0,00033915	0,00033249	0,00021108	0,00053689	0,00017758	0,00017747	0,00016038	0,00016307	9,13e-05	9,22e-05	6,11e-05	8,5e-05	5,87e-05	6,25e-05	6,7e-05	5,46e-05	4,6e-05	2,92e-05	3,73e-05	3,46e-05	4,35e-05	1,96e-05	1,88e-05	1,93e-05	5,11e-05	1,61e-05	1,19e-05	2,74e-05	8,84e-05	0,00010061	2,27e-05	3,54e-05	0,00010299	7,49e-05	9,22e-05
FR17MAG201312289	8,61e-05	1,26e-05	9,36e-05	0,00023504	0,00013064	0,00013512	7,85e-05	8,45e-05	6,29e-05	0,00017998	0,00037375	0,00022682	0,0002621	0,00036261	0,00034772	0,00018837	0,00051576	0,00014314	0,00014792	0,00014865	0,00016239	9,16e-05	8,36e-05	6,99e-05	8,31e-05	5,73e-05	3,35e-05	6,3e-05	4,43e-05	4e-05	1,92e-05	4,06e-05	6,76e-05	6,7e-05	4,76e-05	1,94e-05	2,05e-05	3,49e-05	1,46e-05	1,42e-05	1,17e-05	2,17e-05	6,07e-05	7,5e-05	1,46e-05	5,03e-05	0,0001155	0,00013441	5,95e-05
FR17MAG201312475	0,00030158	2,09e-05	6,48e-05	0,00011867	0,00026081	0,00024295	0,00011356	0,0001468	5,69e-05	0,00013418	0,00019384	0,00048163	0,00031767	0,00026074	0,00032153	0,00034842	0,00026396	0,00054092	0,00016464	0,00014911	0,00015463	0,00015323	0,00010262	8,4e-05	7,67e-05	6,63e-05	7,83e-05	6,84e-05	7,47e-05	5,83e-05	5,1e-05	4,89e-05	9,23e-05	7,61e-05	7,14e-05	2,73e-05	2,04e-05	2,14e-05	3,6e-05	2,21e-05	1,84e-05	3,94e-05	0,00010097	0,00010694	1,69e-05	6,91e-05	0,00016483	0,00015656	7,88e-05
FR17MAG201315219	0,0001835	1,89e-05	5,98e-05	9,19e-05	0,00018948	0,00025701	0,00013227	0,00011809	6,04e-05	0,00013545	0,00021775	0,00033561	0,00023006	0,00021092	0,00026097	0,00031303	0,00038638	0,00034167	0,00016736	0,00013886	0,00011699	0,00013882	8,61e-05	6,69e-05	7,05e-05	6,06e-05	4,52e-05	4,03e-05	6,25e-05	6,22e-05	3,74e-05	2,91e-05	8,01e-05	9,25e-05	5,94e-05	1,98e-05	1,86e-05	2,26e-05	2,97e-05	2,05e-05	1,74e-05	1,52e-05	7,64e-05	7,34e-05	3,27e-05	4,8e-05	0,00010297	0,00011021	0,00010288
FR17MAG201410503	0,00013727	1,37e-05	8,71e-05	0,00016477	0,00027077	0,00018155	0,00011123	0,0001164	5,18e-05	0,00015521	0,00030889	0,00041529	0,00026305	0,00029667	0,00028087	0,00018761	0,00051625	0,00030706	0,00012656	0,00012024	0,0001004	0,00010343	5,65e-05	5,69e-05	6,26e-05	5,55e-05	4,55e-05	4,55e-05	7,38e-05	4,22e-05	1,21e-05	2,92e-05	4,66e-05	4,39e-05	4,79e-05	1,41e-05	1,87e-05	5,68e-05	2,3e-05	1,41e-05	2,22e-05	3,54e-05	7,99e-05	7,8e-05	1,62e-05	5,32e-05	0,0001348	0,00012025	8,08e-05
FR17MAG201311710	6,29e-05	2,81e-05	8,02e-05	0,0001144	0,00021741	0,00033547	0,00013709	0,00013197	7,99e-05	0,00014935	0,000191	0,00042146	0,00038324	0,00025482	0,0003103	0,00036414	0,00022905	0,00055347	0,00016808	0,00016649	0,000145	0,0001589	0,00012208	8,86e-05	7,99e-05	8,04e-05	7,68e-05	6,41e-05	7,42e-05	5,4e-05	4,47e-05	4,72e-05	9,79e-05	8,49e-05	6,29e-05	2,45e-05	2,26e-05	2,62e-05	5,72e-05	1,84e-05	2e-05	3,57e-05	6,93e-05	8,03e-05	3,57e-05	5,14e-05	0,00011675	0,00010886	9,52e-05
FR17MAG201315399	6,49e-05	2,15e-05	7,79e-05	0,00010785	0,00024176	0,00021799	0,00011097	0,00011687	4,96e-05	0,00012124	0,00017814	0,00037472	0,0002596	0,00024615	0,00034411	0,00034486	0,00022302	0,00054525	0,00016129	0,0001419	0,00012748	0,0001379	9,11e-05	7,71e-05	6,75e-05	6,5e-05	7,79e-05	5,99e-05	6,04e-05	6,29e-05	3,22e-05	3,12e-05	9,01e-05	9,21e-05	5,5e-05	2,75e-05	2,21e-05	2,34e-05	3,51e-05	2,41e-05	1,33e-05	2,79e-05	3,99e-05	4,71e-05	2,05e-05	6,41e-05	0,000112	0,00011808	7,93e-05
FR17MAG201310266	0,00014093	1,04e-05	3,55e-05	6,92e-05	0,00015545	0,00022425	9,59e-05	9,82e-05	5,28e-05	9,81e-05	0,00013582	0,00030291	0,0002371	0,00017918	0,00021108	0,00023984	0,00013349	0,00040185	0,00011812	0,00013447	0,00011444	0,00011699	8,87e-05	6,48e-05	5,81e-05	6,03e-05	5,05e-05	4,93e-05	5,09e-05	4,59e-05	2,27e-05	1,91e-05	6,61e-05	6,55e-05	5,92e-05	3,25e-05	1,72e-05	1,84e-05	4,05e-05	1,88e-05	1,66e-05	2,7e-05	5,81e-05	6,04e-05	2e-05	4,01e-05	8,71e-05	0,00010087	7,25e-05
FR17MAG201312486	0,00039937	1,76e-05	7,67e-05	0,00014296	0,00022872	0,00013345	9,72e-05	8,51e-05	5,1e-05	0,00012473	0,0002362	0,00036095	0,00022834	0,00023452	0,00025978	0,00022242	0,00024778	0,00039629	0,00012117	0,00013024	0,00012047	9,95e-05	4,61e-05	5,84e-05	4,42e-05	6,48e-05	5,37e-05	4,85e-05	5,36e-05	4,1e-05	3,44e-05	3,53e-05	7,09e-05	5,7e-05	4,83e-05	2,92e-05	1,35e-05	2,2e-05	1,94e-05	1,86e-05	1,79e-05	2,54e-05	6,65e-05	0,00010094	1,68e-05	3,88e-05	0,0001195	0,00011953	8,77e-05
FR17MAG201313219	4,7e-05	1,83e-05	3,39e-05	5,64e-05	0,00014778	0,00022984	0,00012616	9,58e-05	4,1e-05	9,16e-05	0,00011818	0,00032251	0,0003254	0,00019821	0,00022572	0,00027281	0,00019133	0,00046551	0,00017007	0,00015209	0,00013306	0,00012758	0,00011321	6,56e-05	6,48e-05	6,14e-05	6,34e-05	5,63e-05	7,12e-05	5,85e-05	3,92e-05	2,8e-05	5,31e-05	6,95e-05	6,41e-05	2,1e-05	1,81e-05	1,6e-05	3,37e-05	1,33e-05	1,11e-05	1,33e-05	5,93e-05	5,44e-05	1,74e-05	1,67e-05	5,6e-05	6,58e-05	7,43e-05
FR17MAG201313211	6,35e-05	1,18e-05	0,0001951	0,00014402	8,86e-05	0,00010168	7,38e-05	0,00010123	5,71e-05	0,000254	0,00017238	0,00021886	0,00031498	0,00032933	0,00018415	0,00045399	0,00017246	0,00012689	0,00011876	0,00011474	7,89e-05	7,17e-05	7,02e-05	7,05e-05	6,8e-05	3,71e-05	3,58e-05	5,46e-05	4,9e-05	4,71e-05	3,26e-05	2,98e-05	8,07e-05	9,14e-05	7,08e-05	1,99e-05	4,44e-05	2,05e-05	1,45e-05	2,42e-05	1,78e-05	1,72e-05	2,21e-05	3,08e-05	1,83e-05	4,43e-05	8,97e-05	0,00010052	7,79e-05
FR17MAG201312361	7,38e-05	1,46e-05	4,55e-05	7,37e-05	0,00011058	0,00020422	0,00010889	9,68e-05	4,98e-05	9,31e-05	0,00010162	0,0002228	0,00036808	0,00019243	0,00013773	0,00014179	0,00011904	0,00041473	0,0001947	9,73e-05	9,02e-05	8,62e-05	7,13e-05	4,67e-05	4,61e-05	4,13e-05	4,69e-05	4,44e-05	3,87e-05	5,56e-05	2,74e-05	1,64e-05	6,01e-05	5,3e-05	5,54e-05	1,87e-05	1,48e-05	2,42e-05	5,55e-05	1,63e-05	1,84e-05	2,94e-05	6,73e-05	9,31e-05	2,07e-05	3,71e-05	0,00011998	0,00012597	9,07e-05
FR17MAG201315297	0,00017449	1,5e-05	7,8e-05	0,00017033	0,00022401	0,00014167	0,00010717	9,28e-05	5,3e-05	0,00013564	0,00028674	0,00034812	0,00024299	0,00025643	0,00028582	0,00021363	0,00039771	0,00022947	0,00013742	0,00011519	0,00011156	9,95e-05	5,99e-05	7,41e-05	5,84e-05	5,92e-05	3,04e-05	3,78e-05	6,43e-05	3,57e-05	3,21e-05	4,68e-05	0,00010766	8,81e-05	6,83e-05	2,53e-05	2,34e-05	2,86e-05	2,52e-05	1,84e-05	1,66e-05	3,82e-05	8,99e-05	8,7e-05	2,48e-05	5,75e-05	0,00012271	0,00014921	8,83e-05
FR17MAG201313248	0,0003053	1,5e-05	0,0001583	0,0002051	0,00011915	0,000132	8,41e-05	0,00010387	5,8e-05	0,00024577	0,00028374	0,00022043	0,00032374	0,00039051	0,00029142	0,0002994	0,00052574	0,00017332	0,00013212	0,00015467	0,00012806	5,74e-05	7,6e-05	5,45e-05	7,73e-05	2,66e-05	4,8e-05	5,36e-05	3,56e-05	3,7e-05	3,75e-05	3,72e-05	8,72e-05	7,75e-05	5,78e-05	1,37e-05	2,53e-05	3,28e-05	2,04e-05	1,62e-05	1,58e-05	2,96e-05	4,75e-05	7,4e-05	1,18e-05	5,52e-05	0,00012637	0,00010834	8,6e-05
FR17MAG201313914	4,8e-05	2,56e-05	7,16e-05	0,00010407	0,00011515	0,00031907	0,00016948	0,00013384	6,9e-05	0,00011717	0,00014055	0,00029197	0,00043248	0,00022886	0,00024303	0,00029188	0,00027295	0,00048178	0,00029308	0,00018887	0,00016208	0,00013736	0,00012973	6,53e-05	7,32e-05	6,73e-05	6,86e-05	5,33e-05	6,72e-05	6,74e-05	4,35e-05	3,06e-05	6,34e-05	6,05e-05	4,08e-05	2,05e-05	2,1e-05	1,45e-05	4,66e-05	3,55e-05	2,22e-05	3,06e-05	9,3e-05	0,00010182	2,18e-05	3,97e-05	0,00012233	0,00012681	9,66e-05
FR17MAG201316174	8,72e-05	2,42e-05	5,52e-05	7,33e-05	0,0001033	0,00023843	0,00021037	0,00012698	7,73e-05	0,00010279	0,00014867	0,00024028	0,00037696	0,00024436	0,00022934	0,000262	0,00026604	0,00036125	0,00035645	0,00015262	0,00014024	0,00013901	0,0001298	8,96e-05	7,16e-05	7,23e-05	6,41e-05	5,72e-05	5,91e-05	5,08e-05	4,66e-05	2,65e-05	5,38e-05	6,87e-05	7,38e-05	3,79e-05	1,43e-05	2,16e-05	3,64e-05	3,05e-05	1,73e-05	1,52e-05	4,78e-05	4,29e-05	1,72e-05	3,86e-05	7,4e-05	8,95e-05	8,6e-05
FR17MAG201313137	8,02e-05	1,74e-05	6,37e-05	8,14e-05	0,00017146	0,00021212	0,00012384	0,00012135	4,79e-05	0,00010652	0,00015421	0,00036873	0,0002977	0,00022778	0,00026489	0,00028244	0,0001875	0,00052742	0,00016387	0,00016508	0,00013675	0,0001335	0,00010237	6,78e-05	7,85e-05	6,47e-05	7,59e-05	5,3e-05	7,03e-05	6,8e-05	3,59e-05	2,93e-05	6,56e-05	6,46e-05	6,19e-05	1,37e-05	1,24e-05	1,98e-05	4,59e-05	2,7e-05	1,64e-05	2,54e-05	5,35e-05	7,7e-05	1,93e-05	4,69e-05	0,0001188	0,00010184	8,43e-05
FR17MAG201310230	0,00014009	1,8e-05	6,59e-05	0,00016656	0,00014569	0,00010222	7,88e-05	7,62e-05	4,62e-05	0,00013242	0,00030384	0,00019724	0,00016295	0,00023231	0,00024421	0,00014926	0,00042817	0,00018994	0,00014015	0,00012269	0,00010156	7,44e-05	5,38e-05	5,09e-05	4,1e-05	6,24e-05	2,95e-05	4,83e-05	4,04e-05	3,83e-05	9,61e-06	1,87e-05	4,17e-05	4,99e-05	6,54e-05	2,46e-05	1,64e-05	2,82e-05	1,89e-05	1,67e-05	1,3e-05	8,63e-06	5,34e-05	4,6e-05	1,73e-05	1,74e-05	7,64e-05	8e-05	7,59e-05
FR17MAG201310028	0,00024871	2,4e-05	0,0001852	0,00026609	0,00012833	0,0001342	0,0001003	0,00012589	6,27e-05	0,00026469	0,0004201	0,00024145	0,00028286	0,0003687	0,00033183	0,00020743	0,00059627	0,00014839	0,00014122	0,00014718	0,00013965	7,32e-05	8,58e-05	4,8e-05	8,19e-05	5,48e-05	3,22e-05	4,99e-05	5,31e-05	1,89e-05	1,79e-05	3,45e-05	5,8e-05	5,09e-05	4,98e-05	1,7e-05	1,92e-05	5,64e-05	2,04e-05	1,43e-05	1,47e-05	3,48e-05	8,22e-05	7,6e-05	1,43e-05	5,89e-05	0,00011519	0,00012497	0,00010922
FR17MAG201411352	8,42e-05	2,28e-05	5,53e-05	9,67e-05	0,0001945	0,00019494	0,00011893	0,00011072	6,2e-05	0,00011582	0,00017433	0,00037051	0,00028065	0,00022141	0,00025968	0,00022273	0,00019113	0,00059577	0,00017239	0,00014202	0,00012026	0,00012545	8,22e-05	7,82e-05	9,17e-05	6,28e-05	6,15e-05	6,01e-05	7,32e-05	6,64e-05	4,03e-05	3,97e-05	8,39e-05	7,32e-05	7,38e-05	5,11e-05	2,11e-05	3,04e-05	6,86e-05	2,88e-05	1,92e-05	2,7e-05	7,48e-05	6,71e-05	2,62e-05	4,68e-05	8,56e-05	8,74e-05	8,86e-05
FR17MAG201410691	7,34e-05	2,16e-05	3,82e-05	5,58e-05	6,8e-05	0,00018763	0,00023282	0,0001305	7,73e-05	5,86e-05	0,00010487	0,00015807	0,00032311	0,00026287	0,0001393	0,00013555	0,00015661	0,00018325	0,00058398	0,00018931	0,00012703	0,00010866	7,38e-05	6,81e-05	5,31e-05	7,09e-05	3,31e-05	5,07e-05	4,86e-05	5,71e-05	3,81e-05	2,83e-05	3,72e-05	4,14e-05	3,11e-05	3,23e-05	1,78e-05	1,13e-05	3,35e-05	3,32e-05	2,07e-05	1,55e-05	6,58e-05	7,97e-05	2,66e-05	2,62e-05	8,77e-05	9,65e-05	7,11e-05
FR17MAG201310232	4,42e-05	2,73e-05	9,66e-05	0,00017768	0,0002255	0,00012715	9,71e-05	0,00010909	5,41e-05	0,00014528	0,00031395	0,0003484	0,00020497	0,00024027	0,00030501	0,00021182	0,00042609	0,00030992	0,00021764	0,00013286	0,00013336	0,00012479	5,69e-05	6,84e-05	4,41e-05	8e-05	4,34e-05	4,29e-05	5,88e-05	5,3e-05	3,26e-05	3,58e-05	8,91e-05	8,28e-05	7,76e-05	1,8e-05	1,46e-05	3,95e-05	2,09e-05	1,48e-05	1,66e-05	2,5e-05	8,46e-05	9,72e-05	2,87e-05	4,58e-05	9,9e-05	0,00011434	0,00010541
FR17MAG201311658	9,82e-05	1,43e-05	6,8e-05	0,00012508	0,00030205	0,00015483	9,91e-05	0,00010286	6,92e-05	0,00011869	0,00022133	0,00036388	0,00026781	0,00024947	0,00036288	0,00032917	0,00029703	0,00050405	0,00016458	0,00014753	0,00016285	0,00015975	7,24e-05	7,53e-05	5,72e-05	8,81e-05	6,1e-05	5,1e-05	5,73e-05	5,25e-05	3,18e-05	2,5e-05	7,13e-05	5,21e-05	5,03e-05	2,29e-05	2,09e-05	3,94e-05	4,2e-05	1,27e-05	2,53e-05	1,44e-05	6,48e-05	6,14e-05	1,48e-05	4,62e-05	9,64e-05	9,49e-05	8,59e-05
FR17MAG201313210	5,29e-05	2,76e-05	0,00016806	0,00015908	0,00010583	0,00012562	8,92e-05	0,00012752	6,8e-05	0,00035684	0,00030395	0,00024751	0,00035946	0,00043743	0,00028222	0,00039469	0,00035912	0,0001733	0,00012642	0,00016512	0,00010472	6,29e-05	7,93e-05	5,31e-05	8,35e-05	3,35e-05	4,12e-05	5,24e-05	4,12e-05	3,39e-05	2,37e-05	2,33e-05	4,62e-05	5,18e-05	4,19e-05	1,41e-05	3,44e-05	3,21e-05	1,19e-05	1,75e-05	1,68e-05	2,07e-05	6,44e-05	7,29e-05	2,07e-05	3,97e-05	0,00011626	9,64e-05	8,62e-05
FR17MAG201311746	7,31e-05	1,17e-05	0,00010929	0,00015851	0,0001499	0,00024135	0,00014962	0,00019854	9,18e-05	0,00013874	0,00027819	0,00025516	0,00029329	0,00040057	0,00041479	0,00022001	0,00032447	0,00017759	0,00018941	0,00018992	0,00020343	0,00014367	9,87e-05	9,28e-05	9,6e-05	9,34e-05	7,09e-05	7,58e-05	6,71e-05	4,78e-05	4,28e-05	5,81e-05	6,18e-05	5,96e-05	3,45e-05	2,65e-05	3,46e-05	4,96e-05	2,11e-05	2,03e-05	3,2e-05	4,1e-05	4,92e-05	6e-05	2,97e-05	5,11e-05	0,00010164	9,35e-05	6,33e-05
FR17MAG201316038	8,33e-05	2,59e-05	9,81e-05	0,00018212	0,00031088	0,00018898	0,00010343	0,00011989	7,32e-05	0,00017226	0,00033715	0,00036532	0,00025626	0,00033485	0,00039131	0,00028675	0,00057523	0,00025655	0,00019631	0,00014957	0,00016193	0,00014855	7,7e-05	8,3e-05	5,57e-05	8,83e-05	5,2e-05	4,47e-05	6,37e-05	4,76e-05	3,22e-05	3,23e-05	0,00014706	0,00013653	7,42e-05	2,55e-05	1,66e-05	6,45e-05	2,3e-05	1,93e-05	2,12e-05	3,35e-05	5,5e-05	8,61e-05	2,48e-05	7,68e-05	0,00016337	0,00019128	8,86e-05
FR17MAG201314808	6,98e-05	1,44e-05	9,65e-05	0,00018891	0,00025851	0,00017133	9,54e-05	0,00010311	6,92e-05	0,00017133	0,00037477	0,00032321	0,00027605	0,00037645	0,00044472	0,00024499	0,00056615	0,00020164	0,00021229	0,00017213	0,00015944	0,00011643	7,56e-05	8,47e-05	7,81e-05	0,0001093	5,34e-05	5,54e-05	5,22e-05	4,45e-05	3,53e-05	3,22e-05	0,00010319	9,08e-05	6,93e-05	1,84e-05	1,25e-05	4,19e-05	2,26e-05	1,69e-05	1,79e-05	2,31e-05	5,91e-05	5,43e-05	2,12e-05	5,14e-05	0,0001118	0,00012421	9,68e-05
FR17MAG201310900	5,18e-05	2,38e-05	7,18e-05	9,7e-05	0,00024038	0,00018907	0,00011524	0,00011017	5,71e-05	0,0001151	0,00020784	0,00039356	0,00022535	0,00024969	0,00035069	0,00034084	0,00022049	0,0003902	0,00021068	0,00016353	0,00015596	0,0001401	7,46e-05	7,03e-05	5,28e-05	6,47e-05	5,22e-05	5,11e-05	6,28e-05	5,27e-05	2,76e-05	2,54e-05	4,97e-05	6,75e-05	3,26e-05	1,28e-05	1,59e-05	1,87e-05	2,17e-05	1,12e-05	1,64e-05	2,43e-05	6,08e-05	5,21e-05	2,05e-05	4,64e-05	9,56e-05	9,95e-05	6,05e-05
FR17MAG201312434	0,00017309	1,69e-05	3,65e-05	5,91e-05	9,07e-05	0,00016738	0,00024041	0,00014509	7,1e-05	7,24e-05	0,00011308	0,00017622	0,00038636	0,00030849	0,00020702	0,00027246	0,00038511	0,00028765	0,00047996	0,00014792	0,00017966	0,00015974	0,00017522	0,00012879	7,01e-05	0,00010038	6,58e-05	8,54e-05	6,17e-05	6,01e-05	2,75e-05	2,64e-05	5,51e-05	6,46e-05	3,85e-05	1,91e-05	3,33e-05	2,23e-05	2,35e-05	4,85e-05	1,35e-05	2,25e-05	6,48e-05	6,95e-05	1,55e-05	4,41e-05	0,00010008	0,00010549	7,65e-05
FR17MAG201310246	0,00015374	2,84e-05	0,00020246	0,00017683	0,0001018	0,00015534	9,77e-05	0,0001439	7,28e-05	0,00036358	0,00026211	0,00020261	0,00025734	0,00028247	0,00016773	0,00040289	0,00029599	0,0001405	0,00012372	8,78e-05	6,28e-05	3,39e-05	4,79e-05	2,33e-05	4,74e-05	3,02e-05	3,47e-05	5,5e-05	4,52e-05	5,68e-05	4,93e-05	2,68e-05	7,51e-05	5,08e-05	4,66e-05	1,53e-05	3,85e-05	2,55e-05	1,87e-05	1,41e-05	1,74e-05	3,42e-05	7,64e-05	0,00010275	1,39e-05	4,55e-05	0,00014896	0,00013149	8,83e-05
FR17MAG201315276	8,85e-05	2,13e-05	4,85e-05	6,14e-05	8,89e-05	0,00017836	0,00018876	9,05e-05	5,38e-05	7,5e-05	9,39e-05	0,00016349	0,00032251	0,00021229	0,00016595	0,00018478	0,00019428	0,00013924	0,00044146	0,00010743	0,00010387	9,38e-05	9,15e-05	5,34e-05	4,37e-05	4,3e-05	5,15e-05	4,51e-05	3,65e-05	5,07e-05	2,6e-05	2,01e-05	3,87e-05	3,95e-05	5,02e-05	2,07e-05	2,45e-05	1,77e-05	3,05e-05	3,26e-05	9,89e-06	1,81e-05	8,68e-05	7,66e-05	3,12e-05	4,04e-05	8,13e-05	9,72e-05	0,00011921
FR17MAG201410502	3,91e-05	1,44e-05	7,44e-05	0,00016555	0,0002275	0,00015533	0,00012552	0,00012088	6,59e-05	0,00013083	0,00025135	0,00043189	0,0002398	0,0002267	0,00022285	0,00018577	0,00031064	0,00034117	0,00013797	0,00011279	0,00011908	0,00010775	6,97e-05	6,3e-05	6,75e-05	7,24e-05	3,81e-05	3,92e-05	7,08e-05	5,85e-05	3,23e-05	2,12e-05	7,2e-05	4,65e-05	4,95e-05	2,67e-05	1,65e-05	4,29e-05	3,77e-05	2,09e-05	2,25e-05	2,42e-05	6,66e-05	6,93e-05	2,25e-05	3,38e-05	9,56e-05	0,00011838	6,88e-05
FR17MAG201313228	6,42e-05	1,76e-05	5,99e-05	8,95e-05	0,00020072	0,00023995	0,00011573	0,00012159	3,78e-05	0,00014537	0,00018307	0,00039948	0,0002822	0,0002064	0,0002473	0,00027679	0,00018953	0,00053719	0,00011713	0,00015475	0,00012204	0,00010412	9,06e-05	5,84e-05	7,29e-05	5,4e-05	6,65e-05	5,32e-05	6,29e-05	4,79e-05	4,27e-05	3,5e-05	6,71e-05	6,58e-05	4,86e-05	1,78e-05	1,45e-05	1,88e-05	4,09e-05	1,66e-05	1,55e-05	2,77e-05	5,85e-05	7,22e-05	2,02e-05	4e-05	9,69e-05	9,15e-05	8,92e-05
FR17MAG201315555	5,57e-05	2,22e-05	4,78e-05	6,27e-05	7,57e-05	0,0001286	0,00028751	0,00014789	8,02e-05	6,79e-05	0,0001099	0,00013833	0,00030103	0,00038935	0,00019977	0,00019515	0,0002443	0,00023367	0,00044137	0,00015584	0,00013948	0,00015163	0,00013502	0,00012092	6,9e-05	7,23e-05	5,87e-05	7,41e-05	4,71e-05	5,49e-05	5,2e-05	2,69e-05	5,92e-05	7,54e-05	8,14e-05	3,01e-05	2,6e-05	2,92e-05	1,99e-05	4,23e-05	1,81e-05	1,74e-05	6,33e-05	5,67e-05	2,44e-05	4,31e-05	9,02e-05	0,00010169	0,00010321
FR17MAG201315309	8,5e-05	1,61e-05	0,00019311	0,00013435	8,62e-05	0,00010441	0,00010238	0,00012089	7,12e-05	0,00031591	0,00022667	0,00023575	0,0003491	0,00039009	0,00022949	0,00043442	0,00022137	0,00014713	0,00013092	0,00014191	8,78e-05	6,58e-05	6,23e-05	6,49e-05	6,71e-05	4,48e-05	4,79e-05	3,92e-05	4,99e-05	3,02e-05	3,27e-05	2,95e-05	6e-05	8,15e-05	8,76e-05	1,94e-05	5,81e-05	3,2e-05	2,17e-05	2,38e-05	1,26e-05	1,73e-05	6,84e-05	5,78e-05	2,93e-05	5,29e-05	9,08e-05	0,00011062	0,00012739
FR17MAG201410491	0,00017552	1,61e-05	8,27e-05	0,00016218	0,0002385	0,0001654	8,59e-05	0,0001053	5,48e-05	0,00013717	0,00025987	0,00039299	0,00028124	0,00029735	0,00033468	0,00025844	0,00033572	0,0003954	0,0001622	0,00014202	0,00013335	0,00012881	7,23e-05	7,46e-05	5,79e-05	9,28e-05	4,3e-05	4,69e-05	5,54e-05	4,03e-05	1,85e-05	1,85e-05	8,55e-05	8,29e-05	6,24e-05	1,9e-05	1,55e-05	3,08e-05	3,02e-05	1,93e-05	2,47e-05	3,63e-05	6,55e-05	8,66e-05	2,57e-05	5,63e-05	0,00015243	0,00015656	8,71e-05
FR17MAG201315307	6,41e-05	1,64e-05	0,0001806	9,54e-05	7,18e-05	9,58e-05	7,17e-05	0,00010999	4,14e-05	0,00032942	0,00017568	0,00022551	0,00030114	0,00026082	0,00020265	0,00038791	0,00012951	0,00010836	0,00011136	0,00010602	7,26e-05	6,06e-05	6,21e-05	6,4e-05	3,14e-05	2,19e-05	2,57e-05	4,6e-05	3,77e-05	2,96e-05	2,58e-05	1,11e-05	5,7e-05	5,24e-05	4,28e-05	1,21e-05	3,23e-05	1,66e-05	1,77e-05	1,42e-05	1,72e-05	2,07e-05	4,55e-05	5,17e-05	1,49e-05	2,95e-05	9,11e-05	0,00010864	5,85e-05
FR17MAG201310915	0,00013797	1,36e-05	4,37e-05	6,71e-05	0,00010703	0,00025495	0,00012209	0,00011046	4,71e-05	0,00010558	0,0001165	0,00027091	0,00034593	0,00022416	0,00022925	0,00032301	0,00025218	0,00048355	0,00018027	0,00016835	0,0001481	0,00016818	0,0001457	8,49e-05	9,44e-05	6,29e-05	8,46e-05	5,26e-05	5,86e-05	6,36e-05	4,38e-05	3,86e-05	5,1e-05	5,05e-05	5,25e-05	2,5e-05	1,82e-05	2,69e-05	5,47e-05	2,23e-05	2,36e-05	3,43e-05	9,35e-05	9,9e-05	3,63e-05	4,4e-05	0,00010712	9,24e-05	9,38e-05
FR17MAG201311725	5,1e-05	1,61e-05	7,34e-05	0,00012969	0,00022339	0,00015156	8,96e-05	8,61e-05	5,89e-05	0,00012233	0,00028356	0,00027617	0,00020296	0,0003112	0,00043023	0,00028118	0,00050649	0,00014245	0,00016484	0,00013232	0,00016627	0,00014426	7,88e-05	0,00010043	5,4e-05	9,99e-05	3,61e-05	3,58e-05	2,67e-05	2,83e-05	1,58e-05	3,01e-05	5,93e-05	5,58e-05	4,43e-05	1,69e-05	1,24e-05	4,49e-05	2,09e-05	1,56e-05	1,91e-05	1,95e-05	4,96e-05	5,76e-05	9,04e-06	5,53e-05	9,6e-05	9,64e-05	5,3e-05
FR17MAG201313965	9,75e-05	1,55e-05	0,00024888	0,00018099	0,0001026	0,0001045	0,00012601	0,00013436	6,5e-05	0,00036138	0,00021559	0,00019547	0,00031048	0,00032547	0,00020613	0,00043581	0,00021627	0,00013005	0,00010582	0,00011028	6,81e-05	5,38e-05	3,26e-05	5,24e-05	6,32e-05	3,61e-05	3,35e-05	5,07e-05	5,27e-05	8,35e-05	4,94e-05	3,24e-05	4,58e-05	5,73e-05	5,99e-05	1,12e-05	3,58e-05	2,41e-05	1,19e-05	1,34e-05	1,87e-05	1,87e-05	5,83e-05	5,04e-05	2,19e-05	4,12e-05	6,34e-05	9,7e-05	0,00011049
FR17MAG201311495	0,00014547	2,37e-05	0,00010162	0,00020351	0,00020726	0,00014354	0,00010412	0,00010142	5,1e-05	0,00016279	0,00034578	0,00030092	0,00023853	0,0003137	0,00036686	0,00018509	0,00049659	0,00016182	0,00014901	0,00011461	0,00015373	0,00011801	7,67e-05	6,99e-05	6,67e-05	7,85e-05	4,42e-05	6,09e-05	5,9e-05	5,02e-05	3,29e-05	6,73e-05	7,17e-05	6,47e-05	5,45e-05	2,28e-05	1,25e-05	4,3e-05	3,31e-05	2,12e-05	1,37e-05	2,51e-05	6,6e-05	7,47e-05	2,09e-05	5,32e-05	0,00010575	0,0001013	9,65e-05
FR17MAG201311751	4,27e-05	1,33e-05	7,04e-05	0,00010073	0,00025919	0,00020558	9,52e-05	0,0001187	5,42e-05	0,00011041	0,00019752	0,00039782	0,00026498	0,00025002	0,00031352	0,00029898	0,00021813	0,00056965	0,00014812	0,00015992	0,00013822	0,00014378	9,08e-05	6,48e-05	5,83e-05	8,41e-05	5,84e-05	4,97e-05	6,35e-05	2,87e-05	3,37e-05	3,25e-05	9,19e-05	6,95e-05	5,85e-05	2,81e-05	1,9e-05	4,2e-05	4,74e-05	1,87e-05	2,21e-05	2,22e-05	5,89e-05	5,35e-05	2,24e-05	3,92e-05	0,00010143	0,00011253	8,93e-05
FR17MAG201312359	0,00011254	1,24e-05	0,00020066	0,00015737	0,00010567	0,00011626	8,68e-05	0,00012116	7,04e-05	0,00033317	0,00025199	0,00022154	0,00035274	0,00037972	0,0002312	0,00042676	0,00027625	0,00016486	0,00013341	0,00015048	0,00010321	7,32e-05	6,21e-05	5,75e-05	8,99e-05	3,71e-05	4,15e-05	4,25e-05	4,16e-05	2,91e-05	2,51e-05	2,42e-05	7,52e-05	7,1e-05	7,25e-05	2,11e-05	4,49e-05	2e-05	1,7e-05	3,07e-05	2,18e-05	2,95e-05	8,15e-05	8,84e-05	1,98e-05	6,32e-05	0,00011864	0,00013395	0,00013271
FR17MAG201312425	5,8e-05	2,13e-05	9,95e-05	0,00021508	0,00025125	0,00015006	0,0001006	0,00013058	6,39e-05	0,00017525	0,00039764	0,00033282	0,00024918	0,00030081	0,0003384	0,00020731	0,00057768	0,00020902	0,00017756	0,00013508	0,00013416	0,00011346	6,67e-05	7,35e-05	5,05e-05	6,92e-05	5,87e-05	5,67e-05	6,29e-05	5,18e-05	3,63e-05	3,16e-05	7,2e-05	6,64e-05	6,32e-05	1,79e-05	2,2e-05	5,26e-05	2,31e-05	1,12e-05	1,93e-05	3,68e-05	9,38e-05	9,42e-05	1,96e-05	3,97e-05	0,00012378	0,00012483	0,00010869
FR17MAG201312379	0,00031163	1,78e-05	7,86e-05	0,00014547	0,00018806	0,0001552	8,6e-05	9,85e-05	4,67e-05	0,0001245	0,0002875	0,00036455	0,00026697	0,00035087	0,00042008	0,00028128	0,00053936	0,00025003	0,00017807	0,00013884	0,00016953	0,00014759	6,98e-05	8,42e-05	4,83e-05	0,00010508	5,62e-05	4,8e-05	5,55e-05	4,12e-05	2,87e-05	2,4e-05	5,76e-05	5,78e-05	3,21e-05	1,83e-05	2,08e-05	4,02e-05	2,76e-05	1,74e-05	1,85e-05	2,6e-05	6,59e-05	8,19e-05	2,22e-05	4,96e-05	0,00012339	0,00011787	7,56e-05
FR17MAG201310297	0,00022176	2,46e-05	0,00017723	0,00013841	8,62e-05	0,00010573	8,82e-05	0,00010359	3,31e-05	0,00033182	0,00021007	0,00020353	0,00030244	0,00034563	0,00018756	0,00042144	0,00018995	0,00013932	0,00013178	0,00012546	9,94e-05	6,94e-05	6,81e-05	6,88e-05	6,08e-05	4,22e-05	5,4e-05	4,45e-05	3,58e-05	2,71e-05	3e-05	2,52e-05	8,58e-05	7,62e-05	6,27e-05	1,56e-05	4,47e-05	1,96e-05	2,09e-05	1,51e-05	1,71e-05	1,84e-05	5,42e-05	6,38e-05	2,49e-05	4,09e-05	0,00010279	0,00011566	9,11e-05
FR17MAG201410493	8,15e-05	2,13e-05	0,00019736	0,00016099	0,00010202	0,00011955	8,44e-05	0,00013083	5,84e-05	0,00034188	0,00022785	0,00021046	0,00033637	0,00034512	0,00019327	0,0004795	0,00020621	0,00013666	0,00012762	0,00014094	8,82e-05	6,74e-05	6,42e-05	6,38e-05	6,69e-05	4,21e-05	4,33e-05	5,63e-05	5,6e-05	6,59e-05	5,52e-05	2,65e-05	7,89e-05	6,53e-05	6,3e-05	1,41e-05	4e-05	2,19e-05	1,72e-05	1,52e-05	1,66e-05	3,12e-05	9,45e-05	0,00010088	2,42e-05	6,77e-05	0,00012963	0,00013628	9,35e-05
FR17MAG201315312	3,66e-05	1,54e-05	7,65e-05	0,0001627	0,00019191	0,00013158	8,94e-05	9,71e-05	5,67e-05	0,00012134	0,00025024	0,00029256	0,00019973	0,00019859	0,00020452	0,000134	0,00042884	0,00023576	0,00011355	0,00010096	8,06e-05	7,54e-05	6,6e-05	5,04e-05	4,49e-05	2,87e-05	2,52e-05	4,41e-05	4,93e-05	4,66e-05	2,16e-05	2,48e-05	4,3e-05	4,83e-05	4,22e-05	2,8e-05	1,71e-05	4,58e-05	3,14e-05	1,67e-05	1,25e-05	1,91e-05	6,49e-05	5,79e-05	1,71e-05	3,13e-05	0,00010418	8,78e-05	9,09e-05
FR17MAG201410520	0,00011658	1,84e-05	8,8e-05	0,0002089	0,00013456	0,00014719	9,41e-05	0,00010111	6,38e-05	0,00020773	0,00028682	0,00019884	0,00028279	0,00042553	0,00044102	0,00022987	0,00041378	0,00020173	0,00019947	0,00016977	0,00017633	7,72e-05	9,17e-05	6,91e-05	9,52e-05	7,92e-05	5,47e-05	4,53e-05	3,74e-05	2,76e-05	2,98e-05	1,66e-05	4,71e-05	4,29e-05	3,24e-05	1,14e-05	2,41e-05	4,08e-05	1,39e-05	1,56e-05	1,21e-05	2,1e-05	3,94e-05	6,04e-05	1,31e-05	6,49e-05	9,18e-05	8,15e-05	4,69e-05
FR17MAG201310248	7,53e-05	1,44e-05	0,00018432	0,00015821	8,92e-05	0,0001129	6,82e-05	9,12e-05	7,15e-05	0,00029102	0,0003053	0,00021181	0,00026325	0,00031735	0,00021346	0,00034998	0,00041877	0,00013461	0,00011958	0,00012448	0,00010476	6,17e-05	6,73e-05	3,9e-05	7,36e-05	3,63e-05	3,59e-05	7,16e-05	4,81e-05	3,33e-05	1,61e-05	3,15e-05	6,81e-05	5,07e-05	3,68e-05	1,85e-05	4,23e-05	4,3e-05	1,67e-05	1,34e-05	1,42e-05	2,57e-05	7,59e-05	8,5e-05	9,87e-06	3,95e-05	0,00011749	0,00013252	8,81e-05
FR17MAG201316173	4,63e-05	1,26e-05	2,39e-05	7,14e-05	0,00011706	0,00024639	0,00016233	0,00011381	6,77e-05	9,21e-05	0,00013919	0,00023552	0,00035504	0,00022995	0,00021757	0,00027554	0,0002564	0,00031185	0,000307	0,00014809	0,00013889	0,00013492	0,00014854	7,52e-05	7,56e-05	6,66e-05	8,37e-05	5,73e-05	6,81e-05	6,38e-05	5,09e-05	3,73e-05	7,28e-05	8,53e-05	7,45e-05	3,85e-05	1,44e-05	1,88e-05	2,54e-05	2,97e-05	1,91e-05	2,08e-05	5,94e-05	4,92e-05	1,71e-05	3,01e-05	9,45e-05	9,16e-05	7,43e-05
FR17MAG201313869	0,00013854	4,81e-05	7,75e-05	0,00011297	0,00023627	0,00026223	0,0001608	0,00013754	8,05e-05	0,00014971	0,00021103	0,00044672	0,00035539	0,00028511	0,00032687	0,00036528	0,00027121	0,00054494	0,00019807	0,00019286	0,00017599	0,00016773	0,00013765	9,67e-05	7,94e-05	7,38e-05	8,52e-05	4,88e-05	7,07e-05	7,25e-05	4,75e-05	3,58e-05	5,61e-05	6,03e-05	4,77e-05	3,01e-05	1,61e-05	1,3e-05	4,49e-05	2,14e-05	2,38e-05	2,45e-05	7,43e-05	7,3e-05	3,29e-05	4,78e-05	8,83e-05	0,00010088	9,56e-05
FR17MAG201310242	6,13e-05	1,59e-05	7,42e-05	9,99e-05	0,00014582	0,00031394	0,00018475	0,00014472	6,61e-05	0,00014162	0,00017419	0,00030508	0,000468	0,00024878	0,00024829	0,00032649	0,00030935	0,00046554	0,00030434	0,00019286	0,00016964	0,00015817	0,00012938	6,3e-05	7,91e-05	6,57e-05	6,44e-05	5,83e-05	7,95e-05	3,73e-05	3,37e-05	2,07e-05	5,22e-05	5,28e-05	3,93e-05	2,16e-05	1,95e-05	2,21e-05	2,72e-05	2,75e-05	1,66e-05	1,89e-05	6,26e-05	5,71e-05	2,34e-05	5,22e-05	0,00011617	0,00012851	7,56e-05
FR17MAG201310894	6,57e-05	2,27e-05	5,03e-05	8,33e-05	0,00013878	0,00034123	0,00017432	0,00014533	5,68e-05	0,00011178	0,00016245	0,00032512	0,00047251	0,00024977	0,00026079	0,0003441	0,00033462	0,00049052	0,00028949	0,00020357	0,00016404	0,0001611	0,00014549	6,56e-05	6,75e-05	7,44e-05	8,1e-05	4,88e-05	6,32e-05	6,54e-05	2,55e-05	3,82e-05	6,09e-05	6,29e-05	6,62e-05	2,01e-05	2,6e-05	1,66e-05	3,4e-05	2,22e-05	1,19e-05	1,89e-05	8,77e-05	7,02e-05	2,06e-05	5,9e-05	0,00010173	8,77e-05	6,56e-05
FR17MAG201316116	0,0002423	3,14e-05	0,00017353	0,0001579	9,6e-05	0,00011526	8,54e-05	0,00012626	6,52e-05	0,00032047	0,00026013	0,00021885	0,00030567	0,00032702	0,00021565	0,00035363	0,00025051	0,00014601	0,00012021	0,00012257	9,13e-05	5,79e-05	7,23e-05	6e-05	8,88e-05	3,21e-05	4,79e-05	6,69e-05	7,32e-05	9,91e-05	7,15e-05	3,61e-05	5,05e-05	4,7e-05	4,55e-05	2,42e-05	3,09e-05	2,43e-05	1,22e-05	1,63e-05	1,7e-05	3,21e-05	6,88e-05	8,97e-05	3,01e-05	4,87e-05	0,00011361	0,00010735	9,24e-05
FR17MAG201311718	4,17e-05	1,23e-05	8,12e-05	0,00014817	0,00021307	0,00013856	9,73e-05	0,0001065	4,56e-05	0,00014476	0,00031921	0,0003725	0,00023859	0,0003093	0,00037568	0,00026093	0,0004201	0,00026672	0,00017807	0,00014804	0,0001382	0,00012451	6,75e-05	8,07e-05	5,34e-05	7,2e-05	2,87e-05	5,11e-05	5,36e-05	4,73e-05	2,85e-05	3,68e-05	8,14e-05	5,61e-05	5,71e-05	3,47e-05	2,47e-05	4,68e-05	2,05e-05	2,02e-05	1,59e-05	1,55e-05	5,84e-05	6,2e-05	2,2e-05	4,12e-05	7,87e-05	0,0001098	7,13e-05
FR17MAG201314816	0,00032617	1,5e-05	0,00018179	0,00015631	9,52e-05	0,00011463	6,99e-05	9,88e-05	5,64e-05	0,0002551	0,00019661	0,00020621	0,00027179	0,00027294	0,00019994	0,00039203	0,00024002	0,00011478	0,00011943	0,00010462	7,72e-05	6,66e-05	6,11e-05	4,76e-05	4,76e-05	3,73e-05	4,08e-05	4,74e-05	4,02e-05	3,43e-05	4,18e-05	3,66e-05	8,26e-05	8,34e-05	6,55e-05	1,64e-05	3,69e-05	2,44e-05	1,39e-05	1,75e-05	1,26e-05	2,81e-05	5,74e-05	5,5e-05	1,54e-05	4,81e-05	0,00010235	0,00012283	7,46e-05
FR17MAG201312487	0,00032763	2,76e-05	0,00016918	0,00018362	9,75e-05	0,00011171	6,65e-05	9,06e-05	5,2e-05	0,00029743	0,00023961	0,00019021	0,00026358	0,00030105	0,00021193	0,00043254	0,00031542	0,00015477	0,00011032	0,00012673	0,00010081	7,16e-05	7,28e-05	5,97e-05	8,04e-05	3,89e-05	5e-05	6,59e-05	5,38e-05	5,27e-05	6,07e-05	4,62e-05	0,00010365	0,00011731	7,37e-05	1,96e-05	3,73e-05	2,47e-05	1,49e-05	2,17e-05	1,84e-05	2,23e-05	5,3e-05	7,71e-05	2,28e-05	6,55e-05	0,00013125	0,00016268	8,69e-05
FR17MAG201410427	6,74e-05	2,76e-05	9,39e-05	0,00025316	0,00020047	0,00016975	0,00010184	0,00012167	5,85e-05	0,00019918	0,0004098	0,00028385	0,00026649	0,00034518	0,00034504	0,00019229	0,00065157	0,00018223	0,00015357	0,00013525	0,00015629	0,00010796	6,1e-05	8,41e-05	6,56e-05	8,47e-05	5,11e-05	5,24e-05	3,74e-05	4,46e-05	3,4e-05	2,2e-05	6,03e-05	3,83e-05	3,58e-05	2,01e-05	2,19e-05	6,22e-05	2,09e-05	2,16e-05	1,44e-05	4,25e-05	7,7e-05	0,00010086	1,82e-05	4,82e-05	0,00012206	0,00013246	8,59e-05
FR17MAG201411084	0,00015237	1,49e-05	5,3e-05	9,34e-05	0,00014222	0,00026287	0,00011628	0,00011895	5,52e-05	0,00012412	0,00015346	0,0003245	0,00035166	0,00021869	0,0002884	0,00034585	0,0002374	0,00053579	0,00014849	0,00015566	0,00013844	0,00015306	0,00012065	5,24e-05	9,14e-05	7,17e-05	6,43e-05	5,78e-05	7,25e-05	5,09e-05	4,07e-05	3,9e-05	5,36e-05	5,22e-05	4,85e-05	1,47e-05	2,4e-05	1,49e-05	4,15e-05	1,48e-05	1,43e-05	1,88e-05	6,86e-05	7,68e-05	2,2e-05	4,18e-05	9,87e-05	0,00010049	7,92e-05
FR17MAG201313976	0,00015582	3,29e-05	8e-05	0,00013094	0,00022238	0,00032433	0,0001847	0,00016687	7,4e-05	0,00015321	0,00026095	0,00036837	0,00036807	0,00030908	0,0003636	0,00039788	0,00045527	0,00035592	0,00024997	0,0001906	0,00017934	0,00019242	0,00014097	0,0001044	9,25e-05	9,84e-05	7,88e-05	6,86e-05	6,86e-05	6,03e-05	5,25e-05	4,33e-05	8,27e-05	7,26e-05	8,3e-05	4,1e-05	3,47e-05	3,8e-05	3,81e-05	2,42e-05	2,23e-05	2,48e-05	8,33e-05	7,08e-05	2,8e-05	6,25e-05	0,00012732	0,00011986	0,00010315
FR17MAG201314492	6,45e-05	1,52e-05	6,21e-05	0,00014015	0,000103	0,00011324	5,65e-05	7,06e-05	2,8e-05	0,00013321	0,00025942	0,00022422	0,00023633	0,00032878	0,0003256	0,00020632	0,00056199	0,00016752	0,00016667	0,00014888	0,00014776	8,36e-05	6,03e-05	6,08e-05	5,67e-05	5,08e-05	3,09e-05	5,23e-05	5,67e-05	2,94e-05	3,22e-05	5,48e-05	5,9e-05	6,96e-05	2,66e-05	1,65e-05	2,16e-05	2,32e-05	8,69e-06	1,75e-05	9,93e-06	3,59e-05	2,22e-05	2,26e-05	1,73e-05	3,08e-05	7,9e-05	6,57e-05	1,77e-05
FR17MAG201313946	7,07e-05	1,3e-05	5,03e-05	7,52e-05	0,00017854	0,00020275	8,97e-05	9,85e-05	3,81e-05	0,0001044	0,0001481	0,00032361	0,00024058	0,00017653	0,00021825	0,00024783	0,00014715	0,00050765	0,00010507	0,00012022	0,00010753	0,00011188	7,54e-05	4,53e-05	4,41e-05	5,3e-05	6,15e-05	4,49e-05	4,42e-05	4,55e-05	2,71e-05	3,43e-05	6,62e-05	6,2e-05	4,29e-05	1,97e-05	1,39e-05	1,7e-05	4,23e-05	1,74e-05	1,48e-05	2,5e-05	6,71e-05	8,48e-05	1,88e-05	2,86e-05	0,0001058	0,0001188	8,5e-05
FR17MAG201315558	3,39e-05	1,35e-05	4,95e-05	8,03e-05	0,00021473	0,00017822	0,00010204	0,0001071	5,07e-05	0,00010397	0,0001783	0,00037201	0,00023944	0,0002256	0,00029808	0,00033095	0,00022234	0,00037855	0,00015771	0,00015909	0,00015629	0,00014648	9,09e-05	6,02e-05	7,36e-05	7,91e-05	6,84e-05	6,06e-05	7,04e-05	4,24e-05	2,73e-05	2,58e-05	6,37e-05	6e-05	4,64e-05	2,14e-05	1,88e-05	3,37e-05	4,09e-05	1,46e-05	8,96e-06	1,82e-05	5,34e-05	6,83e-05	1,54e-05	3,41e-05	7,57e-05	9,74e-05	6,9e-05
FR17MAG201311487	6,68e-05	1,41e-05	3,61e-05	8,4e-05	0,00016376	0,0002817	0,00015066	0,00010933	6,04e-05	0,00010998	0,00012327	0,00031615	0,00035114	0,0002063	0,00021685	0,0002685	0,00020521	0,00045441	0,00020626	0,00014129	0,0001195	0,00012439	0,00010845	6,29e-05	6,67e-05	5,3e-05	7,01e-05	4,27e-05	5,02e-05	4,16e-05	1,79e-05	2,47e-05	4,54e-05	4,47e-05	4,42e-05	2,88e-05	2,06e-05	1,57e-05	4,49e-05	1,86e-05	1,48e-05	2,36e-05	4,33e-05	5,26e-05	2,78e-05	2,28e-05	7,21e-05	7,62e-05	8,84e-05
FR17MAG201314567	3,89e-05	1,33e-05	7,91e-05	0,00018105	0,00021244	0,00013858	0,0001002	8,79e-05	6,03e-05	0,00012766	0,00036048	0,0003426	0,00026282	0,00032498	0,00039667	0,00023618	0,00049007	0,00020412	0,00019237	0,00014229	0,00016908	0,00015087	8,09e-05	9,19e-05	4,95e-05	9,44e-05	6,18e-05	3,86e-05	7,02e-05	5,36e-05	3,51e-05	2,18e-05	6,25e-05	6,55e-05	6,71e-05	2,95e-05	1,59e-05	4,38e-05	1,37e-05	1,75e-05	1,42e-05	1,88e-05	4,27e-05	6,35e-05	1,54e-05	3,11e-05	8,7e-05	9,75e-05	7,5e-05
FR17MAG201313954	5,35e-05	1,69e-05	7,36e-05	0,00019743	0,00025933	0,00018592	0,00010867	0,00013385	5,8e-05	0,00014245	0,00032033	0,00033683	0,0002242	0,00027938	0,00031653	0,00020215	0,00052399	0,00024097	0,00013514	0,00012297	0,0001299	8,28e-05	7,15e-05	6,89e-05	4,26e-05	7,01e-05	4,82e-05	4,39e-05	7,92e-05	6,64e-05	4,46e-05	9,62e-05	7,15e-05	6,97e-05	3,77e-05	2,04e-05	1,55e-05	4,1e-05	1,66e-05	1,27e-05	1,7e-05	2,9e-05	7,52e-05	8,81e-05	2,19e-05	3,44e-05	0,00011203	0,00010227	6,97e-05
FR17MAG201313244	0,00011646	1,57e-05	4,5e-05	7,47e-05	0,00013374	0,00028024	0,00012997	0,00012184	5,7e-05	0,00011182	0,00013832	0,00033123	0,00034814	0,00022778	0,00028207	0,00031991	0,00021299	0,00043177	0,00014627	0,00015159	0,00012481	0,0001491	0,00012309	5,98e-05	6,59e-05	5,61e-05	6,98e-05	5,65e-05	7,01e-05	4,5e-05	2,78e-05	2,29e-05	6,1e-05	5,38e-05	5,96e-05	2,73e-05	1,89e-05	1,48e-05	4,7e-05	1,85e-05	1,06e-05	1,9e-05	8,79e-05	8,12e-05	2,61e-05	2,96e-05	0,00010675	0,00011241	0,00010468
FR17MAG201310038	0,0001454	2,6e-05	5,77e-05	9,64e-05	0,00019015	0,00028285	0,00012572	0,00011464	3,08e-05	0,00013196	0,00016402	0,00038564	0,00028461	0,00019801	0,00023763	0,00025129	0,00017681	0,00053342	0,00013436	0,00012996	0,00011345	0,00012221	8,54e-05	6,22e-05	6,32e-05	5,89e-05	7,1e-05	5,64e-05	7,04e-05	5,81e-05	4,89e-05	2,29e-05	7,54e-05	9,15e-05	5,33e-05	1,96e-05	2,32e-05	1,3e-05	5,33e-05	1,85e-05	1,95e-05	2,48e-05	8,09e-05	0,00010035	1,73e-05	3,81e-05	0,00013048	0,0001206	8,32e-05
FR17MAG201310930	0,00018258	2,61e-05	0,00010204	0,00017921	0,00020327	0,00013416	8,87e-05	0,00010376	5,77e-05	0,00015467	0,00032732	0,00029326	0,00023708	0,00028249	0,00030156	0,0001866	0,00056664	0,00017292	0,00013483	0,00011787	0,00012967	9,76e-05	6,68e-05	8e-05	4,84e-05	7,08e-05	3,61e-05	3,56e-05	5,35e-05	3,83e-05	3,03e-05	2,82e-05	5,03e-05	3,58e-05	4,57e-05	2,34e-05	1,57e-05	5,65e-05	1,88e-05	1,77e-05	1,59e-05	1,81e-05	7,77e-05	0,00010392	3,58e-05	4,59e-05	9,35e-05	8,59e-05	0,00010807
FR17MAG201410516	7,73e-05	1,13e-05	5,96e-05	5,95e-05	0,00011895	0,00030571	0,00014091	0,0001085	5,14e-05	0,00010637	0,00012384	0,00027848	0,00034348	0,00020233	0,00023231	0,00029437	0,00025308	0,00048581	0,00016982	0,00014027	0,00013284	0,00013374	0,00011117	4,34e-05	5,68e-05	4,72e-05	6,79e-05	4,21e-05	5,29e-05	6e-05	3,32e-05	1,92e-05	6,11e-05	8,01e-05	6,95e-05	2,59e-05	2,45e-05	2e-05	2,75e-05	1,94e-05	1,12e-05	2,07e-05	5,61e-05	8,05e-05	2,07e-05	4,36e-05	0,00010975	0,00011478	7,51e-05
FR17MAG201315212	6,13e-05	1,62e-05	0,00022668	0,00013529	0,00011549	0,0001399	0,00011341	0,00012804	7,98e-05	0,00038266	0,00022896	0,00030621	0,00046521	0,00047028	0,00031831	0,00051303	0,00022435	0,0001786	0,00018409	0,00016267	0,00012274	0,00011286	6,29e-05	0,00011461	4,99e-05	3,83e-05	4,37e-05	5,9e-05	4,69e-05	2,53e-05	3,65e-05	2,68e-05	6e-05	4,06e-05	3,28e-05	1,65e-05	5,38e-05	2,18e-05	1,74e-05	1,81e-05	2,9e-05	2,29e-05	6,87e-05	7,41e-05	2,38e-05	6,01e-05	0,00011579	0,0001103	7,01e-05
FR17MAG201313915	0,00015121	1,85e-05	5,15e-05	7,08e-05	8,77e-05	0,00026441	0,00019462	0,00012993	5,62e-05	9,41e-05	0,00011564	0,00024002	0,00042908	0,00026293	0,00024458	0,00034875	0,00038616	0,00045033	0,00035002	0,00020632	0,00020959	0,00015691	0,00018174	9,26e-05	6,86e-05	7,91e-05	8,3e-05	7,98e-05	5,29e-05	5,5e-05	2,89e-05	2,12e-05	7,07e-05	5,89e-05	6,77e-05	1,84e-05	2,18e-05	1,38e-05	4,57e-05	2,27e-05	1,34e-05	4,38e-05	7,09e-05	8,56e-05	1,62e-05	4,99e-05	0,00012275	0,00011942	8,28e-05
FR17MAG201315316	4,06e-05	1,41e-05	8,63e-05	0,00019233	0,00021506	0,00013347	7,79e-05	9,83e-05	5,55e-05	0,00014844	0,0003229	0,00028245	0,00021932	0,00026095	0,00030903	0,00019989	0,00041861	0,00019859	0,00014928	0,00011755	0,00012984	0,00011451	5,61e-05	5,59e-05	5,82e-05	6,23e-05	2,11e-05	3,33e-05	4,56e-05	3,52e-05	2,85e-05	2,38e-05	5,73e-05	4,81e-05	5,95e-05	2,32e-05	2,18e-05	5,45e-05	1,63e-05	1,55e-05	1,49e-05	1,83e-05	5,02e-05	7,03e-05	1,95e-05	3,91e-05	8,86e-05	9,21e-05	7,7e-05
FR17MAG201410428	0,00029299	2,16e-05	5,27e-05	9,63e-05	0,0001389	0,00027322	0,00010945	0,00012241	5,1e-05	0,00013701	0,00014823	0,00033267	0,0003763	0,00023102	0,00024631	0,00029473	0,00021945	0,0005659	0,00015654	0,00015229	0,00013411	0,00013838	0,0001194	7,22e-05	7,51e-05	5,6e-05	6,48e-05	4,54e-05	6,64e-05	7,64e-05	4e-05	4,18e-05	6,82e-05	9,69e-05	7,33e-05	2,62e-05	1,8e-05	1,88e-05	4,25e-05	1,74e-05	1,73e-05	2,68e-05	9,64e-05	8,84e-05	2,93e-05	3,7e-05	0,00011408	9,52e-05	8,43e-05
FR17MAG201314576	0,0001008	3,17e-05	0,00018191	0,00010739	8,96e-05	9,81e-05	9,91e-05	0,00010023	6,48e-05	0,00031757	0,00018685	0,00022227	0,00032107	0,00026796	0,00025778	0,00040896	0,00014091	0,00010928	0,0001175	0,00010391	5,85e-05	7,18e-05	5,1e-05	7e-05	6,1e-05	3,83e-05	5,31e-05	4,15e-05	4,93e-05	5,35e-05	4,12e-05	3,92e-05	5,25e-05	5,79e-05	5,62e-05	1,49e-05	4,04e-05	1,91e-05	1,63e-05	1,12e-05	1,27e-05	2,03e-05	6,36e-05	7,22e-05	3,71e-05	3,17e-05	8,57e-05	8,51e-05	9,99e-05
FR17MAG201411103	0,00013574	1,97e-05	6,1e-05	9,62e-05	0,00021324	0,00020898	0,00011752	0,00012294	6,43e-05	0,00010329	0,00017662	0,00036634	0,00024472	0,00022387	0,00028169	0,00029458	0,00018472	0,0005126	0,00012997	0,00014758	0,00013555	0,00013738	9,78e-05	7,62e-05	6,32e-05	7,38e-05	7,12e-05	3,76e-05	6,19e-05	5,02e-05	2,08e-05	2,12e-05	4,41e-05	3,91e-05	3,96e-05	2,74e-05	2,06e-05	1,38e-05	3,55e-05	1,91e-05	1,37e-05	2,51e-05	9,06e-05	0,00010296	1,96e-05	4,49e-05	0,00012246	0,00011574	9,73e-05
FR17MAG201314572	4,63e-05	1,94e-05	4,21e-05	8,29e-05	9,76e-05	0,00025369	0,00017863	0,0001443	5,42e-05	0,0001146	0,00013508	0,00028042	0,00042684	0,00024573	0,00026265	0,00034549	0,0003491	0,00045937	0,00032885	0,0001751	0,00016038	0,00016359	0,00016631	8,65e-05	8,53e-05	7,3e-05	7,35e-05	6,71e-05	6,04e-05	5,93e-05	4,12e-05	1,69e-05	4,67e-05	4,74e-05	4,94e-05	1,29e-05	2,14e-05	1,58e-05	4,59e-05	2,23e-05	1,59e-05	2,35e-05	5,68e-05	7,89e-05	1,72e-05	4,12e-05	0,00010077	8,07e-05	9,61e-05
FR17MAG201314563	5,89e-05	1e-05	0,00011295	0,00024043	0,0001428	0,00011925	7,59e-05	8,55e-05	5,76e-05	0,00017074	0,00034726	0,00021073	0,00020414	0,00026083	0,00028252	0,00016187	0,00047208	0,00011752	0,00012541	0,00010457	0,00010676	7,06e-05	4,83e-05	6,07e-05	5,46e-05	4,54e-05	3,69e-05	6,05e-05	3,94e-05	2,63e-05	1,66e-05	2,18e-05	5,8e-05	4,71e-05	5,04e-05	1,71e-05	1,84e-05	3,67e-05	1,96e-05	1,35e-05	1,63e-05	2,62e-05	5,28e-05	5,77e-05	1,95e-05	3,75e-05	9,34e-05	0,00010612	8,07e-05
FR17MAG201311738	5,53e-05	1,47e-05	8,61e-05	0,00015494	0,00024339	0,00016078	0,00011087	0,00011883	5,38e-05	0,00017264	0,00035449	0,00032219	0,0002224	0,0002427	0,00025596	0,00016328	0,00040675	0,00017074	0,00011391	0,00010556	0,00010093	8,89e-05	4,72e-05	6,03e-05	4,26e-05	6,45e-05	3,99e-05	6,19e-05	6,35e-05	4,94e-05	3,13e-05	2,67e-05	5,94e-05	4,47e-05	5,25e-05	2,64e-05	1,85e-05	5,39e-05	2,21e-05	1,72e-05	1,45e-05	2,32e-05	6,4e-05	5,78e-05	1,53e-05	5,03e-05	9,57e-05	9,56e-05	8,78e-05
FR17MAG201316180	5,55e-05	1,08e-05	5,13e-05	8,16e-05	0,00016222	0,00023283	0,00013211	0,00010916	5,56e-05	0,00011725	0,00014649	0,00029743	0,00030852	0,00022688	0,00031394	0,00035671	0,0002422	0,00057359	0,00019754	0,00018863	0,00015812	0,00015679	0,00011993	8,88e-05	7,04e-05	7,12e-05	8,31e-05	6,4e-05	7,29e-05	5,53e-05	3,86e-05	3,12e-05	0,00011337	0,00012162	8,66e-05	3,42e-05	2,29e-05	1,1e-05	5,11e-05	2,19e-05	1,84e-05	2,43e-05	7,75e-05	6,73e-05	1,93e-05	6,45e-05	0,00014433	0,00015914	0,00011496
FR17MAG201313956	4,55e-05	2,33e-05	7,26e-05	8,86e-05	0,00014204	0,00033221	0,00016656	0,00013786	7,85e-05	0,00012528	0,00015652	0,00026794	0,00044056	0,00023008	0,00023808	0,00029552	0,00031413	0,00038855	0,00029603	0,00015374	0,00014112	0,00013703	0,00012621	6,96e-05	8,63e-05	6,96e-05	7,27e-05	7e-05	6,84e-05	5,96e-05	5,35e-05	2,82e-05	5,81e-05	8,36e-05	0,0001052	4,05e-05	2,33e-05	2,03e-05	4,99e-05	2,85e-05	1,86e-05	2,64e-05	6e-05	5,26e-05	2,41e-05	5,76e-05	0,00010115	0,00010148	0,00010883
FR17MAG201311641	0,00015131	2,24e-05	0,00019044	9,57e-05	8,16e-05	0,00010696	8,26e-05	0,00010724	4,63e-05	0,00028941	0,00019319	0,00023316	0,00035071	0,00028213	0,00020965	0,00044392	0,00019653	0,00011971	0,00012493	0,00010303	5,72e-05	6,74e-05	4,21e-05	6,82e-05	5,32e-05	3,98e-05	4,65e-05	4,48e-05	3,41e-05	3,62e-05	3,56e-05	2,97e-05	4,64e-05	5,17e-05	4,69e-05	1,46e-05	3,75e-05	2,04e-05	1,3e-05	1,16e-05	1,53e-05	2,34e-05	5,66e-05	8e-05	1,81e-05	5,03e-05	9,47e-05	8,57e-05	8,36e-05
FR17MAG201410514	5,52e-05	1,66e-05	2,71e-05	5,53e-05	0,00014157	0,0001868	0,00012161	9,73e-05	3,94e-05	5,15e-05	0,00013268	0,00027594	0,00023671	0,00024323	0,00035955	0,00044766	0,00022074	0,00042376	0,00016279	0,00019411	0,00016981	0,00020567	0,00010867	8,83e-05	7,25e-05	8,02e-05	9,78e-05	5,34e-05	5,67e-05	3,9e-05	3,77e-05	3,35e-05	7,42e-05	5,72e-05	2,43e-05	1,38e-05	1,1e-05	2,71e-05	3,97e-05	1,3e-05	1,81e-05	1,58e-05	2,85e-05	3,2e-05	9,9e-06	4,56e-05	7,41e-05	6,39e-05	2,51e-05
FR17MAG201313232	4,32e-05	2,22e-05	9,54e-05	0,00019095	0,0001655	0,00012887	9,45e-05	9,99e-05	5,59e-05	0,00015825	0,00033283	0,00023706	0,00024335	0,00033638	0,00037358	0,00018722	0,0005503	0,00016428	0,00016856	0,00014878	0,0001425	0,00010152	7,66e-05	8,42e-05	7,09e-05	8,36e-05	4,48e-05	6,35e-05	6,37e-05	4,85e-05	2,75e-05	4,1e-05	8,1e-05	7,84e-05	7,48e-05	1,85e-05	1,34e-05	4,8e-05	1,42e-05	1,45e-05	2,34e-05	2,83e-05	5,59e-05	7,01e-05	2,12e-05	4,3e-05	0,00011402	0,00010951	9,11e-05
FR17MAG201311493	0,00013779	2e-05	4,98e-05	8,32e-05	0,00014082	0,00030255	0,00014203	0,00011167	4,76e-05	0,00010353	0,00012886	0,00031747	0,00037514	0,00023431	0,00024058	0,00031282	0,00023241	0,00053333	0,00016683	0,00016007	0,00014707	0,00014804	0,00012391	6e-05	7,17e-05	5,07e-05	7,48e-05	3,89e-05	4,94e-05	5,77e-05	2,77e-05	1,8e-05	6,39e-05	5,25e-05	5,17e-05	2,77e-05	1,9e-05	9,06e-06	4,99e-05	1,29e-05	1,48e-05	1,34e-05	5,11e-05	4,99e-05	2,78e-05	4,35e-05	8,83e-05	9,99e-05	6,84e-05
FR17MAG201411278	0,00010766	1,43e-05	7,03e-05	0,00016029	0,00022854	0,00016577	9,73e-05	0,00011871	5,28e-05	0,00012749	0,00027669	0,00031382	0,00021339	0,00024979	0,00029767	0,00020743	0,00045993	0,00029022	0,00018206	0,00013252	0,00012026	0,00012785	6,17e-05	8,06e-05	3,95e-05	8,48e-05	2,77e-05	5,87e-05	7,02e-05	4,29e-05	3,9e-05	8,28e-05	0,00011248	8,77e-05	5,29e-05	1,62e-05	1,39e-05	3,58e-05	2,33e-05	1,62e-05	1,39e-05	1,53e-05	7,38e-05	9,67e-05	2,5e-05	3,02e-05	0,00012819	0,0001249	8e-05
FR17MAG201312294	0,00025234	1,87e-05	5,51e-05	8,28e-05	0,00018402	0,00024604	0,00012423	0,00012072	4,93e-05	0,00010922	0,00015562	0,00038825	0,00031693	0,00022966	0,00028811	0,00031367	0,00019244	0,00063674	0,00013056	0,00015031	0,00011816	0,00013846	0,00010679	7,14e-05	7,53e-05	6,63e-05	7,65e-05	4,25e-05	5e-05	6,32e-05	3,28e-05	3,75e-05	7,61e-05	5,84e-05	3,78e-05	2,67e-05	1,49e-05	2,11e-05	5,82e-05	1,67e-05	1,41e-05	2,94e-05	7,68e-05	0,00010141	1,58e-05	3,99e-05	0,00011152	0,00011049	8,21e-05
FR17MAG201312374	0,00015404	2,58e-05	5,55e-05	8,97e-05	0,0001853	0,00023426	0,00010979	0,00011435	6,22e-05	9,73e-05	0,00016026	0,0003567	0,00027974	0,00023428	0,00031596	0,00034219	0,00022839	0,00054313	0,00014888	0,00017918	0,00013162	0,00015897	9,51e-05	7,68e-05	8,74e-05	7,33e-05	7,65e-05	5,14e-05	5,82e-05	4,58e-05	3,19e-05	2,56e-05	7,33e-05	4,06e-05	3,94e-05	1,56e-05	2,27e-05	2,12e-05	4,25e-05	1,42e-05	1,79e-05	2,63e-05	7,21e-05	7,98e-05	3,03e-05	4,92e-05	0,00010516	8,8e-05	8,86e-05
FR17MAG201312477	0,00033968	2,18e-05	6,29e-05	0,00016622	0,00022691	0,00013921	8,02e-05	9,72e-05	3,69e-05	0,00012789	0,00032714	0,00034419	0,00024779	0,00029166	0,00035473	0,00021263	0,00051583	0,00022322	0,00015165	0,0001092	0,00012497	0,00011374	7,24e-05	6,95e-05	4,78e-05	7,16e-05	3,89e-05	4,72e-05	4,68e-05	5,32e-05	2,68e-05	2,55e-05	5,15e-05	2,64e-05	2,42e-05	1,29e-05	1,36e-05	2,61e-05	1,33e-05	1,83e-05	1,24e-05	2,14e-05	8,47e-05	9,03e-05	1,69e-05	1,99e-05	8,99e-05	9,48e-05	7,69e-05
FR17MAG201314807	5,95e-05	1,82e-05	6,82e-05	9,35e-05	0,00013916	0,00038629	0,00018175	0,00017718	6,31e-05	0,000157	0,00018909	0,00039155	0,00042491	0,00024527	0,00026961	0,00034597	0,00025667	0,00056355	0,00023481	0,00022673	0,00017437	0,00016382	0,00013314	6,13e-05	9,83e-05	7,66e-05	9,45e-05	5,94e-05	6,62e-05	9,57e-05	8,3e-05	5,36e-05	0,00010909	0,00020985	0,00013285	4,45e-05	2,53e-05	1,19e-05	5,2e-05	1,37e-05	1,46e-05	2,44e-05	4,95e-05	8,35e-05	2,64e-05	4,05e-05	0,00011265	0,00012526	0,00010478
FR17MAG201314800	7,36e-05	1,93e-05	7,33e-05	0,00010523	0,00015619	0,00035234	0,00018629	0,00012637	7,12e-05	0,00015936	0,00017992	0,00033566	0,0004712	0,00025811	0,00028863	0,00036622	0,000331	0,00058354	0,00032204	0,00022487	0,00018839	0,00017077	0,0001626	7,61e-05	8,46e-05	7,62e-05	9,78e-05	5,19e-05	7,08e-05	6,57e-05	4,52e-05	2,94e-05	5,17e-05	5,74e-05	6,54e-05	2,75e-05	2,34e-05	1,56e-05	6,19e-05	1,6e-05	1,47e-05	2,63e-05	9,83e-05	0,00010054	2,38e-05	4,29e-05	0,00011398	0,00011284	0,00010886
FR17MAG201310782	0,00018842	2,6e-05	7,34e-05	0,00012885	0,000186	0,00017648	0,00010176	0,00010534	5,58e-05	0,00018277	0,00026889	0,00023793	0,00022937	0,00025332	0,0002908	0,00036079	0,00024639	0,00017765	0,00013215	0,00010712	0,00012136	9,72e-05	6,49e-05	5,92e-05	4,82e-05	5,84e-05	4,49e-05	4,1e-05	5,11e-05	4,45e-05	3,32e-05	2,69e-05	3,78e-05	4,48e-05	4,73e-05	3,18e-05	4,01e-05	3,62e-05	2,43e-05	1,08e-05	2,05e-05	2,46e-05	5,91e-05	5,75e-05	2,63e-05	5,11e-05	8,18e-05	0,00010175	8,53e-05
FR17MAG201310283	0,00014305	2,48e-05	0,00013147	0,00031259	0,00015506	0,00012686	9,72e-05	0,0001213	8,2e-05	0,00028911	0,00041328	0,00022414	0,00029719	0,00042266	0,00037835	0,00027291	0,00043137	0,00016488	0,00015155	0,00015755	0,00014459	9,14e-05	8,42e-05	6,79e-05	0,00010546	6,39e-05	3,59e-05	4,12e-05	6,38e-05	3,61e-05	2,85e-05	3,36e-05	8,77e-05	8,22e-05	7,86e-05	2,54e-05	2,32e-05	4,44e-05	2,3e-05	1,76e-05	2,36e-05	1,82e-05	5,57e-05	5,38e-05	1,76e-05	4,94e-05	0,00010566	0,00012133	0,00010562
FR17MAG201313844	7,01e-05	2,19e-05	0,00020722	0,00013423	0,00010443	9,57e-05	0,00011495	0,00013195	7,64e-05	0,0003772	0,00023627	0,00021596	0,00034026	0,00036203	0,00023436	0,00056479	0,00020296	0,00015638	0,00015291	0,00014701	8,86e-05	6,43e-05	7,36e-05	6,51e-05	6,03e-05	4,4e-05	4,95e-05	4,69e-05	4,19e-05	5,78e-05	2,67e-05	3,41e-05	4,39e-05	4,03e-05	6,14e-05	1,98e-05	5,04e-05	2,22e-05	3,04e-05	1,7e-05	3,48e-05	2,31e-05	6,76e-05	7,54e-05	2,89e-05	3,35e-05	8,58e-05	8,37e-05	9,22e-05
FR17MAG201313135	4,69e-05	1,95e-05	6,31e-05	7,91e-05	0,00022603	0,00019119	8,34e-05	0,00011854	4,64e-05	9,66e-05	0,00016807	0,00036684	0,00023258	0,00021026	0,00025728	0,00026875	0,00018596	0,00041127	0,00013628	0,00012731	0,00010809	0,00012756	6,57e-05	6,49e-05	5,57e-05	5,32e-05	4,37e-05	5,07e-05	4,36e-05	5,73e-05	3,37e-05	2,4e-05	7,5e-05	6,64e-05	3,13e-05	1,62e-05	1,23e-05	1,73e-05	3,25e-05	1,96e-05	2,22e-05	1,61e-05	5,23e-05	5,54e-05	2,11e-05	3,8e-05	8,65e-05	8,46e-05	5,93e-05
FR17MAG201315284	0,00010987	1,56e-05	9,02e-05	0,00017807	0,00025179	0,00012187	0,00010601	9,39e-05	5,7e-05	0,00013673	0,00030199	0,00032238	0,00022311	0,00024277	0,00029578	0,00022272	0,00049539	0,0003354	0,00020215	0,00013513	0,00012495	8,59e-05	6,95e-05	6,01e-05	4,39e-05	8,64e-05	5,6e-05	5,19e-05	6,17e-05	3,83e-05	2,88e-05	3,15e-05	9,29e-05	6,84e-05	8,21e-05	1,26e-05	1,61e-05	3,85e-05	2,44e-05	1,42e-05	1,8e-05	2,23e-05	6,2e-05	6,86e-05	2,28e-05	4,79e-05	9,94e-05	0,00011409	0,00010013
FR17MAG201311753	4,67e-05	1,66e-05	7,49e-05	0,00010069	0,00020925	0,00019164	0,0001163	0,00010583	5,46e-05	0,00012857	0,00019477	0,00040103	0,0002567	0,00023788	0,00029746	0,00031843	0,00020196	0,00047711	0,00013061	0,00013218	0,00013489	0,00015053	7,97e-05	5,99e-05	6,74e-05	7,09e-05	5,5e-05	5,38e-05	5,17e-05	5,37e-05	1,84e-05	2,38e-05	6,82e-05	7,43e-05	5,28e-05	3,36e-05	9,62e-06	2,66e-05	4,61e-05	2,29e-05	1,47e-05	1,53e-05	5,89e-05	5,15e-05	2,05e-05	4,31e-05	9,97e-05	9,46e-05	7,11e-05
FR17MAG201410498	0,00012115	1,34e-05	0,00014046	9,09e-05	7,96e-05	0,00011043	0,00010677	9,55e-05	5,47e-05	0,00025432	0,0002126	0,00035107	0,00045998	0,00033802	0,00028318	0,0003742	0,00020064	0,00016294	0,00017816	0,00013695	8,34e-05	0,0001017	7,18e-05	0,00010713	6,02e-05	6,2e-05	6,39e-05	5,67e-05	3,26e-05	3,75e-05	3,11e-05	2,79e-05	9,2e-05	9,49e-05	3,69e-05	3,75e-05	5,49e-05	2,99e-05	1,7e-05	1,62e-05	1,42e-05	4,79e-05	5,53e-05	6,42e-05	1,28e-05	8,09e-05	0,00012994	0,00012878	6,79e-05
FR17MAG201315551	0,00017487	1,76e-05	8,56e-05	0,00011073	0,00020318	0,00024332	0,00012226	0,00011976	5,62e-05	0,00012848	0,00017387	0,0004167	0,00033718	0,00024984	0,00030749	0,00034361	0,00023336	0,00049553	0,00016339	0,00014669	0,00013777	0,00016308	0,00011782	8,08e-05	8,79e-05	7,06e-05	7,86e-05	5,53e-05	5,3e-05	7,32e-05	3,93e-05	2,45e-05	7,11e-05	5,51e-05	3,85e-05	1,93e-05	1,74e-05	1,88e-05	4,48e-05	1,73e-05	1,77e-05	2,98e-05	6,02e-05	5,69e-05	2,46e-05	4,55e-05	0,00010359	9,84e-05	9,4e-05
FR17MAG201310290	6,84e-05	1,51e-05	0,00013599	0,00020178	8,46e-05	0,00010967	6,44e-05	0,00010588	5,73e-05	0,00017265	0,00026707	0,00015189	0,00016832	0,00017873	0,00016121	0,00014051	0,00038973	6,91e-05	5,93e-05	6,01e-05	5,47e-05	1,88e-05	3,23e-05	3,25e-05	3,45e-05	2,66e-05	1,25e-05	3,54e-05	4,47e-05	4,82e-05	8,37e-05	4,9e-05	9,92e-05	9,41e-05	6,09e-05	1,57e-05	1,31e-05	2,18e-05	1,75e-05	1,93e-05	3,04e-05	1,56e-05	3,66e-05	4,17e-05	2,25e-05	2,81e-05	9,72e-05	0,00013479	7,41e-05
FR17MAG201311733	8,26e-05	1,47e-05	0,00017332	0,00012028	8,52e-05	0,00011329	8,45e-05	9,08e-05	6,08e-05	0,0003295	0,00018447	0,00023433	0,00038104	0,00039142	0,0002047	0,00050507	0,00018039	0,0001433	0,00015407	0,00013676	7,73e-05	7,69e-05	6,77e-05	6,6e-05	7,48e-05	3,4e-05	4,42e-05	5,64e-05	3,53e-05	3,84e-05	3,37e-05	2,42e-05	5,26e-05	5,21e-05	2,52e-05	1,45e-05	4,98e-05	1,74e-05	1,16e-05	1,3e-05	1,35e-05	2,53e-05	8,2e-05	8,82e-05	1,34e-05	6,13e-05	0,00012093	0,00012228	6,32e-05
FR17MAG201312295	0,0001223	1,48e-05	6,07e-05	0,00015341	0,00022968	0,00016243	0,00010238	8,41e-05	5,02e-05	0,00013466	0,00025179	0,00042527	0,00024727	0,0002696	0,00033286	0,00027266	0,0003036	0,00045568	0,00015564	0,00013499	0,00013624	0,00012745	6,63e-05	7,74e-05	5,38e-05	0,00010202	5,38e-05	6,21e-05	4,73e-05	4,93e-05	2,53e-05	3,1e-05	7,99e-05	7,75e-05	4,27e-05	1,99e-05	1,12e-05	3,43e-05	3,21e-05	1,21e-05	1,26e-05	3,64e-05	6,87e-05	9,19e-05	2,43e-05	4,85e-05	0,00013312	0,00012693	6,98e-05
FR17MAG201313233	4,93e-05	1,65e-05	9,95e-05	0,00022438	0,00020652	0,00013202	7,47e-05	6,65e-05	4,07e-05	0,00017324	0,00034966	0,00025195	0,0002239	0,00028998	0,00032982	0,00017838	0,00051598	0,00014739	0,00015006	0,00011483	0,00012995	6,76e-05	6,81e-05	6,15e-05	5,1e-05	6,96e-05	4,14e-05	5,41e-05	4,36e-05	3,71e-05	1,73e-05	1,7e-05	8,46e-05	6,78e-05	5,49e-05	2,44e-05	2,23e-05	6,02e-05	1,73e-05	1,53e-05	1,56e-05	3,64e-05	4,51e-05	6,26e-05	1,39e-05	4,65e-05	0,0001064	0,0001297	6,82e-05
FR17MAG201312365	0,00028532	6,13e-05	8,61e-05	0,00011298	0,00014608	0,00022605	0,00014863	0,00013433	7,21e-05	0,00018826	0,00021377	0,00024103	0,00028957	0,00037685	0,00037739	0,00027987	0,00024771	0,00023664	0,00020767	0,00019221	0,00016383	0,00013366	0,0001001	8,36e-05	8,32e-05	5,98e-05	5,54e-05	4,45e-05	6,8e-05	6,15e-05	3,46e-05	3,54e-05	7,45e-05	7,6e-05	7,11e-05	3,34e-05	3,14e-05	2,35e-05	2,88e-05	3,35e-05	2,49e-05	2,46e-05	7,55e-05	7,53e-05	4,01e-05	4,86e-05	9,33e-05	0,00012446	0,00011505
FR17MAG201410593	4,17e-05	1,99e-05	0,00018618	0,00021423	0,00010403	0,00010755	6,68e-05	0,00011215	6,3e-05	0,00031082	0,00024424	0,000205	0,000279	0,00031118	0,00019632	0,00036195	0,00027714	0,00012751	0,00010803	0,00012201	8,76e-05	6,64e-05	6,87e-05	4,63e-05	6,5e-05	2,74e-05	4,75e-05	4,79e-05	4,55e-05	3,13e-05	3,99e-05	2,57e-05	5,6e-05	6,06e-05	3,25e-05	1,41e-05	2,37e-05	2,41e-05	1,32e-05	1,67e-05	1,55e-05	2,18e-05	5,91e-05	5,62e-05	1,37e-05	3,66e-05	9,95e-05	9,19e-05	7,04e-05
FR17MAG201314809	0,00011748	1,95e-05	8,39e-05	0,00018074	0,000124	0,00010931	7,84e-05	8,76e-05	4,26e-05	0,00016012	0,00030099	0,00018938	0,00021566	0,00029679	0,00032079	0,00017009	0,00058686	0,00017448	0,00016996	0,00013406	0,00013841	7,47e-05	6,02e-05	5,57e-05	5,16e-05	5,59e-05	3,55e-05	4,16e-05	4,78e-05	3,51e-05	1,57e-05	2,1e-05	7,3e-05	6,95e-05	4,86e-05	1,92e-05	1,55e-05	5,55e-05	1,67e-05	2,12e-05	1,16e-05	2,39e-05	7,16e-05	7,93e-05	1,73e-05	4,33e-05	0,00011476	0,00011515	7,27e-05
FR17MAG201310029	0,00024336	2,53e-05	5,78e-05	9,68e-05	0,00016144	0,00028744	0,00014597	0,00013206	5,85e-05	0,00012749	0,0001661	0,00034753	0,00034058	0,00022522	0,00024282	0,00027816	0,00021556	0,0005033	0,00015449	0,00013809	0,0001221	0,00013194	0,00012021	7,42e-05	6,55e-05	5,75e-05	6,18e-05	5,88e-05	4,71e-05	4,75e-05	2e-05	2,93e-05	5,37e-05	4,37e-05	5,12e-05	1,97e-05	1,74e-05	1,71e-05	4,63e-05	1,47e-05	2,32e-05	3,02e-05	8,83e-05	9,48e-05	2,28e-05	4,37e-05	0,00012254	0,0001163	0,00010573
FR17MAG201310299	0,00012293	2,18e-05	0,00019361	0,00016094	0,00010473	0,00011767	0,00010141	0,00012111	6,85e-05	0,00034572	0,00027001	0,0002441	0,00036311	0,00041017	0,00025142	0,00037256	0,00031877	0,00017026	0,00014337	0,00017189	0,00011125	8,73e-05	8,3e-05	6,8e-05	0,00010409	4,86e-05	3,01e-05	5,54e-05	4,57e-05	3,84e-05	2,2e-05	3,55e-05	5,26e-05	4,3e-05	5,43e-05	1,66e-05	4,33e-05	3,49e-05	1,95e-05	1,67e-05	1,33e-05	3,28e-05	0,00010195	9,96e-05	2,82e-05	4,61e-05	0,00012891	0,0001213	0,00012103
FR17MAG201313132	6,77e-05	2,47e-05	4,65e-05	7,77e-05	0,0001046	0,00016795	0,00020401	0,00020205	9,58e-05	9,53e-05	0,00013933	0,00021669	0,00032159	0,00039528	0,00027263	0,00019508	0,00019917	0,00026513	0,00036514	0,00025135	0,00011721	0,00010131	0,00010653	9,44e-05	8,32e-05	6,54e-05	6,24e-05	5,12e-05	7,55e-05	6,11e-05	4,92e-05	4,08e-05	4,86e-05	3,98e-05	4,96e-05	3,04e-05	2,51e-05	1,74e-05	3,45e-05	4,38e-05	2,2e-05	3,68e-05	6,5e-05	6,16e-05	1,51e-05	3,42e-05	8,47e-05	7,05e-05	6,46e-05
FR17MAG201311631	8,57e-05	1,58e-05	4,59e-05	7,44e-05	0,00011337	0,00024112	0,00018007	0,00011673	4,91e-05	0,00010752	0,000142	0,00024885	0,00042424	0,00026473	0,00021278	0,00028891	0,00030417	0,00035945	0,00030587	0,00014033	0,00015079	0,00015171	0,00013557	8,58e-05	6,06e-05	6,78e-05	7,17e-05	6,73e-05	6,21e-05	6,74e-05	4,22e-05	2,99e-05	5,42e-05	5,18e-05	4,56e-05	1,43e-05	1,98e-05	3,06e-05	4,01e-05	2,54e-05	2,01e-05	2,48e-05	5,66e-05	6,59e-05	1,32e-05	5,88e-05	0,00011591	0,00011263	7,75e-05
FR17MAG201411338	4,54e-05	1,46e-05	7,14e-05	0,00011837	0,00017304	0,00014662	0,00010688	8,36e-05	3,95e-05	0,00011849	0,00026868	0,0003435	0,00027095	0,00034221	0,00038213	0,0002785	0,00057821	0,00027357	0,00019198	0,00014792	0,00017887	0,00013504	9,59e-05	9,9e-05	8,21e-05	0,00010367	6,71e-05	7,72e-05	6,03e-05	4,06e-05	3,13e-05	4,17e-05	6,23e-05	6,33e-05	2,68e-05	1,05e-05	2,41e-05	6,25e-05	1,79e-05	1,5e-05	3,45e-05	5,87e-05	5,59e-05	5e-05	1,55e-05	8,33e-05	0,00010811	9,55e-05	3,72e-05
FR17MAG201411094	0,00018272	2,64e-05	9,25e-05	0,00017743	0,00013776	0,00013982	9,64e-05	0,0001084	6,19e-05	0,00014515	0,0003365	0,00029301	0,0002465	0,0003326	0,00034765	0,00019609	0,00041927	0,00018105	0,00014597	0,00011594	0,00011989	9,37e-05	6,79e-05	9,09e-05	4,52e-05	6,59e-05	5,1e-05	5,72e-05	5,13e-05	4,69e-05	3,07e-05	6,62e-05	7,17e-05	6,17e-05	5,48e-05	2,05e-05	1,41e-05	4,97e-05	1,84e-05	1,35e-05	1,55e-05	2,35e-05	7,02e-05	7,49e-05	1,71e-05	4,06e-05	0,00010476	0,00010335	7,1e-05
FR17MAG201410521	4,71e-05	1,15e-05	8,5e-05	0,0001513	0,00012574	0,00013537	9,91e-05	9,22e-05	5,02e-05	0,00013941	0,00025939	0,00022791	0,00023947	0,00031037	0,00027808	0,00020924	0,00037867	0,00011986	0,00011763	0,00011052	9,38e-05	6,82e-05	6,32e-05	4,73e-05	7,63e-05	5,57e-05	3,88e-05	5,17e-05	4,22e-05	3,54e-05	3,18e-05	3,93e-05	5,51e-05	5,68e-05	2,23e-05	1,53e-05	1,38e-05	2,77e-05	1,13e-05	1,49e-05	1,1e-05	4,5e-05	2,65e-05	3,51e-05	1,29e-05	6,53e-05	8,92e-05	8,33e-05	1,76e-05
FR17MAG201313246	5,95e-05	1,26e-05	0,00010478	0,00018824	0,00021263	0,00016174	0,00010783	0,0001193	5,87e-05	0,00016003	0,00035975	0,00034296	0,00025647	0,00029932	0,00034014	0,00021372	0,00044967	0,00023051	0,00015807	0,0001483	0,00013893	0,00011119	7,15e-05	7,89e-05	6,57e-05	8,3e-05	5,59e-05	6,63e-05	5,25e-05	4,43e-05	3,85e-05	2,55e-05	5,89e-05	6,81e-05	4,62e-05	1,71e-05	2,8e-05	4,43e-05	1,78e-05	1,09e-05	2,2e-05	3,03e-05	8,84e-05	9,56e-05	2,43e-05	4,6e-05	0,00013141	0,00011097	9,66e-05
FR17MAG201310030	0,00014251	1,23e-05	7,04e-05	0,00011521	0,00026096	0,00019101	0,00012221	0,00011651	6,14e-05	0,00013073	0,00020635	0,00039431	0,00025079	0,00020824	0,0002332	0,00022631	0,00017806	0,00057686	0,00012235	0,00010317	9,93e-05	9,62e-05	7,03e-05	5,28e-05	3,8e-05	5,27e-05	2,92e-05	3,74e-05	5,64e-05	5,75e-05	2,36e-05	3,81e-05	7,57e-05	7,47e-05	7,57e-05	2,68e-05	1,72e-05	2,39e-05	4,06e-05	1,93e-05	2,14e-05	1,9e-05	5,38e-05	5,79e-05	1,28e-05	3,68e-05	0,0001131	0,00010875	8,64e-05
FR17MAG201315319	6,98e-05	3,46e-05	8,81e-05	0,0001204	0,00015052	0,00023531	0,00016305	0,00012933	7,59e-05	0,00022178	0,0002295	0,00027103	0,00032778	0,00043658	0,00039482	0,00029845	0,00026125	0,0002368	0,00019072	0,00017991	0,00016227	0,00014902	0,0001201	9,09e-05	7,53e-05	6,56e-05	4,91e-05	5,86e-05	6,15e-05	5,45e-05	4,61e-05	3,21e-05	5,14e-05	6,34e-05	7,13e-05	4,56e-05	2,77e-05	2,67e-05	2,3e-05	2,75e-05	2,72e-05	2,34e-05	5,11e-05	6,09e-05	3,24e-05	5,36e-05	7,7e-05	0,00011078	0,00010746
FR17MAG201311630	0,00013623	1,41e-05	7,13e-05	0,00016824	0,00021375	0,00014216	7,05e-05	9,88e-05	3,48e-05	0,00015927	0,00032506	0,00027569	0,00023323	0,00028839	0,00033704	0,00018085	0,00050099	0,0001554	0,00014993	0,0001237	0,00012833	0,00010809	5,58e-05	7,08e-05	4,28e-05	7,66e-05	3,33e-05	5,44e-05	4,64e-05	4,35e-05	2,21e-05	2,33e-05	7,09e-05	6,33e-05	3,89e-05	1,2e-05	9,41e-06	3,96e-05	2,06e-05	1,53e-05	1,5e-05	3,8e-05	6,33e-05	9,73e-05	1,46e-05	5,1e-05	0,00013904	0,00013422	6,18e-05
FR17MAG201312473	0,00036071	2e-05	5,28e-05	7,97e-05	0,000148	0,00029759	0,00015445	0,00013328	5,44e-05	0,00010353	0,00013394	0,00030615	0,00036717	0,00024481	0,00024928	0,00028195	0,00023127	0,00043668	0,00025092	0,00015421	0,00015816	0,00014298	0,00011143	7,67e-05	7,75e-05	5,58e-05	6,86e-05	6,88e-05	8,17e-05	7,76e-05	2,57e-05	2,59e-05	7,75e-05	7,39e-05	5,49e-05	1,6e-05	2,26e-05	2,46e-05	5,23e-05	1,75e-05	1,25e-05	3,07e-05	7,76e-05	8,03e-05	2,4e-05	4,23e-05	0,00010522	0,00011436	6,21e-05
FR17MAG201312474	0,00050679	2,54e-05	5,51e-05	7,2e-05	0,00011866	0,00031113	0,00014229	0,00011423	4,78e-05	0,00010873	0,00012021	0,00028557	0,00042294	0,00021761	0,00022154	0,00026042	0,00023435	0,00048857	0,00019159	0,00014398	0,00013877	0,00012353	0,00010448	6,16e-05	7,62e-05	4,97e-05	6,64e-05	4,75e-05	5,29e-05	6,16e-05	3,62e-05	2,84e-05	8,53e-05	7,44e-05	6,92e-05	1,29e-05	1,77e-05	1,83e-05	4e-05	2,18e-05	1,18e-05	2,48e-05	6,02e-05	6,66e-05	1,61e-05	3,65e-05	0,000102	0,00012634	8,27e-05
FR17MAG201310227	0,00012465	1,31e-05	7,13e-05	0,00013401	0,00021931	0,00012508	6,86e-05	9,31e-05	4,87e-05	0,00011424	0,00023821	0,00030483	0,00019125	0,00021228	0,0002329	0,00018668	0,00037014	0,00024555	0,00015314	9,89e-05	0,00010602	8,77e-05	4,46e-05	5,67e-05	4,21e-05	5,75e-05	2e-05	3,73e-05	4,64e-05	3,46e-05	2,73e-05	2,28e-05	5,18e-05	5,91e-05	5,21e-05	9,68e-06	1,15e-05	3,44e-05	1,99e-05	1,66e-05	1,31e-05	2,45e-05	6,04e-05	7,52e-05	1,77e-05	4,51e-05	9,46e-05	0,00010937	6e-05
FR17MAG201312376	0,00020133	9,7e-06	4,34e-05	7,21e-05	0,00010525	0,00025634	0,00012556	9,97e-05	4,5e-05	0,00010073	0,0001052	0,00023406	0,00036186	0,00019864	0,00020846	0,00025382	0,00022944	0,00040465	0,00016102	0,00013589	0,00011346	0,0001129	9,62e-05	6,33e-05	6,96e-05	5,56e-05	6,76e-05	3,91e-05	5,72e-05	4,82e-05	4,18e-05	3,16e-05	7,88e-05	8,04e-05	8,09e-05	1,45e-05	1,55e-05	1,79e-05	5,2e-05	1,83e-05	1,46e-05	2,86e-05	6,05e-05	7,09e-05	1,9e-05	4,34e-05	0,00011049	0,00010573	8,89e-05
FR17MAG201311748	6,01e-05	1,41e-05	6,26e-05	8,68e-05	0,00014001	0,00025891	0,00013081	0,00012009	6,47e-05	0,00011543	0,00014361	0,00029615	0,00035334	0,00022633	0,00025836	0,00032067	0,00024139	0,0004964	0,00023787	0,00016021	0,0001519	0,00016792	0,00013273	7,68e-05	6,9e-05	6,84e-05	8,18e-05	4,98e-05	5,53e-05	6,77e-05	4,3e-05	1,51e-05	8,06e-05	6,53e-05	5,69e-05	3,41e-05	1,73e-05	1,46e-05	5,15e-05	3,08e-05	1,16e-05	2,63e-05	6,38e-05	7,51e-05	1,43e-05	4,08e-05	0,00011111	9,7e-05	7,63e-05
FR17MAG201313947	0,00010559	1,79e-05	6,91e-05	9,98e-05	0,00016893	0,00026832	0,00010023	0,00012802	5,7e-05	0,00013714	0,00015336	0,00035556	0,00029939	0,00021795	0,00028101	0,00034401	0,00019031	0,00048232	0,00011606	0,00014877	0,00013529	0,00013776	0,00011081	5,42e-05	7,64e-05	5,66e-05	7,55e-05	5,13e-05	7,35e-05	5,96e-05	3,55e-05	3,28e-05	6,49e-05	6,41e-05	3,8e-05	2,2e-05	1,9e-05	2,66e-05	4,71e-05	1,35e-05	8,16e-06	3,28e-05	6,43e-05	7,32e-05	2,48e-05	5,4e-05	0,00010967	0,00011063	7,56e-05
FR17MAG201310944	7,41e-05	1,24e-05	8,21e-05	0,00019388	0,00015291	0,00012488	7,53e-05	9,81e-05	5,26e-05	0,00015159	0,0003438	0,00026751	0,00021893	0,0002842	0,00028267	0,00015254	0,00046753	0,00014102	0,00012696	0,000121	0,00011369	8,26e-05	6,41e-05	4,5e-05	4,19e-05	5,95e-05	3,01e-05	5,5e-05	5,72e-05	4,45e-05	3,44e-05	3,59e-05	4,43e-05	3,94e-05	2,79e-05	2,09e-05	2,01e-05	3,52e-05	1,2e-05	1,53e-05	1,3e-05	3,06e-05	6,46e-05	7,92e-05	1,63e-05	2,64e-05	8,8e-05	8,43e-05	6,16e-05
FR17MAG201312445	0,00022131	2,75e-05	4e-05	5,5e-05	8,18e-05	0,00023334	0,00012032	0,0001148	4,01e-05	9,74e-05	0,00012423	0,00019345	0,00036435	0,00022999	0,00014351	0,00015321	0,00012083	0,00033366	0,00031598	0,00015053	0,00010253	8,57e-05	7,01e-05	4,26e-05	5,77e-05	3,34e-05	3,2e-05	4,22e-05	4,69e-05	5,57e-05	3,57e-05	2,59e-05	6,06e-05	6,99e-05	4,36e-05	1,41e-05	2,25e-05	1,2e-05	4,46e-05	2,3e-05	1,14e-05	3,54e-05	6,6e-05	7,89e-05	6,87e-06	3,08e-05	0,00010666	0,00011716	7,09e-05
FR17MAG201311640	0,00012305	2,21e-05	0,00021588	0,00012285	9,68e-05	0,00011369	8,94e-05	0,00010583	5,85e-05	0,00035843	0,00019808	0,00024152	0,00036768	0,00037763	0,00022189	0,0004695	0,00017252	0,00012332	0,0001252	0,00013515	6,66e-05	7,76e-05	6,79e-05	6,97e-05	5,17e-05	4,47e-05	5,16e-05	3,88e-05	4,79e-05	3,08e-05	3,08e-05	2,48e-05	6,42e-05	5,92e-05	5,6e-05	1,71e-05	4,03e-05	1,22e-05	1,31e-05	1,21e-05	1,87e-05	2,04e-05	7,73e-05	7,08e-05	1,7e-05	6,12e-05	0,0001034	0,00011225	9,15e-05
FR17MAG201315559	0,00016164	2,74e-05	5,36e-05	9,24e-05	0,00014583	0,0003576	0,00014635	0,00015578	5,65e-05	0,00011837	0,00016903	0,00034078	0,00041902	0,00023435	0,00026023	0,00031447	0,00026093	0,00050542	0,00016463	0,0001501	0,00013644	0,00014606	0,00012149	7,28e-05	7,45e-05	6,83e-05	6,52e-05	7,03e-05	6,19e-05	7,72e-05	3,93e-05	2,83e-05	7,86e-05	8,88e-05	7,1e-05	2,61e-05	1,42e-05	2,51e-05	4,68e-05	1,79e-05	1,43e-05	3,69e-05	9,19e-05	0,00010663	1,78e-05	5,2e-05	0,00013298	0,00013973	0,00010671
FR17MAG201315400	5,58e-05	1,41e-05	7,02e-05	9,44e-05	0,00021268	0,00022099	0,00011062	0,00010333	3,13e-05	0,00011728	0,00018383	0,00037872	0,0002606	0,00024658	0,00032024	0,00033879	0,00020011	0,00041555	0,00014448	0,00014933	0,00012928	0,00016358	0,0001054	6,96e-05	7,09e-05	8,58e-05	7,44e-05	5,05e-05	6,21e-05	4,67e-05	3,07e-05	2,4e-05	8,29e-05	6,6e-05	3,81e-05	1,77e-05	1,95e-05	2,05e-05	3,24e-05	1,35e-05	2,11e-05	3,5e-05	3,36e-05	3,43e-05	1,45e-05	5,92e-05	0,00010602	0,00010896	6,49e-05
FR17MAG201314551	0,00011144	2,42e-05	0,00021016	0,00014175	8,83e-05	8,84e-05	9,85e-05	0,00010996	7,1e-05	0,00039619	0,0002209	0,00020511	0,00030543	0,00031141	0,00018583	0,00039694	0,00016127	0,00012604	0,00010544	0,00011001	5,64e-05	4,67e-05	5,39e-05	4,67e-05	6,36e-05	3,88e-05	4,52e-05	3,48e-05	4,14e-05	4,61e-05	3,12e-05	2,41e-05	3,83e-05	5,08e-05	6,8e-05	2e-05	4,16e-05	1,85e-05	1,45e-05	1,44e-05	9,26e-06	2,28e-05	6,84e-05	6,64e-05	3,55e-05	4,97e-05	7,96e-05	9,25e-05	0,0001006
FR17MAG201316183	8,47e-05	1,63e-05	3,48e-05	8,98e-05	0,0001458	0,00026176	0,0001256	0,00012823	6,49e-05	0,00011862	0,00016991	0,00035077	0,00031229	0,00023341	0,00026426	0,00033033	0,00021387	0,0005808	0,00016798	0,00017111	0,00013809	0,00014957	0,00010466	6,43e-05	6,85e-05	6,96e-05	6,76e-05	6,07e-05	6,4e-05	5,96e-05	2,35e-05	3,87e-05	0,00010567	0,00010963	5,75e-05	1,63e-05	2,15e-05	1,47e-05	5,77e-05	1,78e-05	1,57e-05	2,92e-05	6,65e-05	7,52e-05	2,16e-05	4,66e-05	0,00012916	0,00013788	7,43e-05
FR17MAG201310288	0,00014141	1,29e-05	0,00010846	0,00019262	0,00010871	0,00013996	8,49e-05	0,00010339	4,89e-05	0,0001946	0,00034075	0,00019805	0,0002508	0,0003335	0,00029757	0,00017385	0,00041625	0,00012748	0,00011277	0,0001128	0,00010188	6,71e-05	5,53e-05	5,46e-05	6,49e-05	5e-05	2,93e-05	4,38e-05	3,15e-05	2,81e-05	2,51e-05	3,06e-05	6,98e-05	5,91e-05	3,22e-05	1,7e-05	1,31e-05	3,44e-05	1,26e-05	2,47e-05	1,08e-05	2,13e-05	4,58e-05	4,88e-05	1,05e-05	4,23e-05	9,59e-05	0,00010625	5,83e-05
FR17MAG201312364	0,00017547	2,35e-05	4,74e-05	7,2e-05	9,63e-05	0,00024091	0,00014341	0,00011311	5,61e-05	9,87e-05	0,0001018	0,00024868	0,00036728	0,00022651	0,00018283	0,00019716	0,00019669	0,00052701	0,00023224	0,00010912	0,00011334	0,00010226	8,81e-05	6,88e-05	6,06e-05	6,3e-05	5,48e-05	4,05e-05	3,48e-05	4,05e-05	3,64e-05	3,2e-05	7,12e-05	7,07e-05	3,81e-05	1,72e-05	1,78e-05	1,8e-05	7,02e-05	2,01e-05	1,41e-05	2,45e-05	6,07e-05	7,24e-05	1,66e-05	3,24e-05	0,00011657	9,87e-05	7,06e-05
FR17MAG201312363	0,00016953	1,78e-05	7,34e-05	0,00016529	0,00014859	0,00012875	7,16e-05	8,97e-05	5,33e-05	0,00014872	0,00033725	0,00023462	0,00019852	0,00024029	0,0002402	0,00014966	0,00044019	0,0001485	0,00011364	9,49e-05	0,00010191	7,92e-05	6,46e-05	6,47e-05	5,63e-05	5,16e-05	4,35e-05	5,49e-05	5,48e-05	3,44e-05	3,12e-05	4,61e-05	8,21e-05	7,74e-05	6,01e-05	2,55e-05	1,49e-05	5,7e-05	1,77e-05	1,29e-05	1,77e-05	3,22e-05	7,43e-05	9,25e-05	2,37e-05	4,75e-05	0,0001175	0,0001288	7,52e-05
FR17MAG201315318	0,00013857	5,44e-05	8,48e-05	0,00011974	0,00014934	0,0002797	0,00020119	0,0001717	0,00011115	0,00016285	0,00017272	0,00025984	0,00037161	0,00026125	0,00021837	0,00021754	0,00018133	0,00031204	0,00032577	0,00013625	0,00013361	0,00010582	0,0001042	9,76e-05	9,43e-05	9,1e-05	8,36e-05	6,88e-05	9,5e-05	8,44e-05	6,88e-05	6,78e-05	8,49e-05	0,0001029	0,00010627	6,66e-05	5,04e-05	5,23e-05	8,89e-05	7,77e-05	7,2e-05	6,51e-05	0,00010288	9,2e-05	7,52e-05	0,00010419	0,00015233	0,00015199	0,0001534
FR17MAG201411303	9,81e-05	1,51e-05	0,00017453	0,00012561	7,31e-05	0,00010706	8,3e-05	9,64e-05	5,13e-05	0,00033197	0,00019374	0,00018871	0,00026483	0,00027666	0,00017105	0,00043831	0,00022102	0,00014915	0,00010456	9,86e-05	6,51e-05	5,08e-05	5,63e-05	4,66e-05	5,08e-05	4,33e-05	3,79e-05	4,43e-05	3,12e-05	2,49e-05	3,31e-05	2,24e-05	4,41e-05	3,7e-05	3,31e-05	1,38e-05	3,75e-05	1,74e-05	1,27e-05	1,28e-05	1,53e-05	2,7e-05	6,6e-05	6,87e-05	2,34e-05	3,87e-05	9,61e-05	9,42e-05	7,94e-05
FR17MAG201311726	3,4e-05	1,15e-05	5,46e-05	0,00016664	0,0001668	0,00010533	0,00010117	9,08e-05	6,05e-05	0,00012258	0,00025786	0,00022691	0,00019389	0,00023934	0,00028264	0,00017569	0,00041007	0,0001758	0,00013474	0,00011522	0,00011887	0,00010022	6,06e-05	5,7e-05	5,06e-05	6,71e-05	3,77e-05	3,17e-05	4,19e-05	3,34e-05	1,82e-05	2,53e-05	4e-05	4,28e-05	4,5e-05	2,32e-05	1,37e-05	3,67e-05	1,91e-05	8,27e-06	9,39e-06	1,33e-05	2,9e-05	3,79e-05	2,34e-05	3,56e-05	6,16e-05	6,08e-05	6,42e-05
FR17MAG201411224	0,00012325	1,67e-05	4,94e-05	6,71e-05	0,00010349	0,00018317	0,00027939	0,00013961	8,59e-05	9,99e-05	0,00014984	0,00018341	0,00042489	0,00038791	0,00022122	0,00024008	0,00033216	0,0002511	0,00054551	0,00015389	0,00017058	0,00014936	0,00014168	0,00012708	6,53e-05	8,48e-05	6,65e-05	7,62e-05	6,59e-05	6,14e-05	5,39e-05	3,71e-05	9,35e-05	7,12e-05	5,79e-05	3,68e-05	2,58e-05	2,47e-05	3,19e-05	6,15e-05	2,16e-05	2,61e-05	5,81e-05	8,14e-05	2,24e-05	2,81e-05	0,00011287	0,00011184	0,0001037
FR17MAG201410497	0,0001264	1,38e-05	4,48e-05	7,24e-05	0,00011939	0,00026746	0,00012588	0,0001212	4,76e-05	0,00010768	0,00012497	0,00025245	0,000372	0,00023586	0,00023844	0,00031608	0,00028375	0,0004458	0,00020505	0,00017341	0,00015889	0,00017185	0,00013615	7,57e-05	9,01e-05	7,26e-05	9,2e-05	5,9e-05	5,18e-05	6,29e-05	3,15e-05	3,27e-05	7,52e-05	7,99e-05	4,9e-05	3,63e-05	2,67e-05	2,31e-05	4,21e-05	2,39e-05	1,93e-05	3,88e-05	7,71e-05	9,3e-05	1,78e-05	6,46e-05	0,00012113	0,00013373	6,92e-05
FR17MAG201312293	0,00026179	1,75e-05	6,75e-05	9,81e-05	0,00018511	0,0002086	0,00011076	0,00010232	3,78e-05	0,00011835	0,0001644	0,0003556	0,00026082	0,00024112	0,00031026	0,00036394	0,00017619	0,00046081	0,00012834	0,00016787	0,00013645	0,00015591	0,00010489	6,47e-05	7,43e-05	6,8e-05	8,24e-05	5,78e-05	5,52e-05	4,52e-05	3,64e-05	2,71e-05	5,98e-05	6,82e-05	4,46e-05	2,1e-05	1,62e-05	1,65e-05	3,42e-05	2,07e-05	2,09e-05	3,01e-05	7,62e-05	9,03e-05	2,08e-05	4,71e-05	0,00012314	0,00010854	9e-05
FR17MAG201313217	8,45e-05	2,08e-05	4,16e-05	8,17e-05	0,00017916	0,00012239	8,12e-05	0,00010279	5,14e-05	7,99e-05	0,00017111	0,00028086	0,00017197	0,00016329	0,00017456	0,00011794	0,00030023	0,00036697	0,00012106	8,91e-05	7,53e-05	6,79e-05	4,73e-05	4,84e-05	5,32e-05	4,38e-05	3,09e-05	4,41e-05	4,18e-05	4,45e-05	3,37e-05	3,82e-05	6,78e-05	6,55e-05	7,01e-05	2,16e-05	2e-05	4,88e-05	3,96e-05	1,88e-05	1,21e-05	2,2e-05	4,95e-05	5,59e-05	2,88e-05	2,61e-05	8,24e-05	0,00010514	8,53e-05
FR17MAG201310295	0,00018609	1,08e-05	0,00019354	0,00015817	8,76e-05	0,00011058	7,13e-05	0,0001057	3,37e-05	0,00037889	0,00025144	0,00021944	0,00031342	0,00035593	0,00021696	0,00048124	0,0002422	0,00012334	0,00011668	0,00010391	7,3e-05	4,82e-05	4,75e-05	3,15e-05	7,27e-05	2,49e-05	3,27e-05	3,01e-05	2,28e-05	2,33e-05	1,56e-05	1,9e-05	8,92e-05	8,53e-05	6,65e-05	1,73e-05	2,45e-05	1,99e-05	1,65e-05	1,68e-05	1,43e-05	2,63e-05	6,62e-05	9,31e-05	2,16e-05	4,85e-05	0,00013149	0,00014439	9,03e-05
FR17MAG201310942	8,35e-05	1,85e-05	8,9e-05	0,00026048	0,00016844	0,00013594	0,00010636	0,00011295	7,5e-05	0,00019607	0,00040684	0,00025	0,00024632	0,00027212	0,00031015	0,00017992	0,0005654	0,00015077	0,0001249	0,00012441	0,00013115	8,27e-05	6,88e-05	7,16e-05	4,83e-05	6,22e-05	4,42e-05	6,04e-05	6,03e-05	3,83e-05	2,51e-05	2,82e-05	6,75e-05	5,59e-05	6,07e-05	2,2e-05	2,57e-05	4,58e-05	1,96e-05	1,06e-05	1,81e-05	2,9e-05	7,89e-05	7,07e-05	2,71e-05	4,78e-05	9,54e-05	8,82e-05	0,00010863
FR17MAG201312378	0,00017765	2,09e-05	7,5e-05	0,00014073	0,00021758	0,00014672	0,00010941	0,00011406	4,99e-05	0,0001196	0,00028499	0,00032584	0,00021918	0,00027116	0,00032196	0,00024444	0,00043258	0,00024509	0,00015989	0,0001379	0,00014761	0,00012257	8,39e-05	9,64e-05	5,47e-05	8,92e-05	3,35e-05	4,41e-05	5,78e-05	5,51e-05	2,22e-05	2,86e-05	6,34e-05	4,85e-05	5,2e-05	2,41e-05	2,13e-05	4,56e-05	1,81e-05	1,73e-05	1,33e-05	2,18e-05	6,99e-05	9,57e-05	2,84e-05	3,93e-05	0,00012347	0,00010783	8,67e-05
FR17MAG201310914	0,00020056	4,08e-05	4,24e-05	6,11e-05	6,28e-05	0,00012445	0,00022609	0,00013886	5,28e-05	5,85e-05	5,48e-05	0,00012524	0,00031642	0,00039539	0,00021686	0,00017848	0,00028474	0,00024744	0,00066505	0,00018222	0,00014059	0,00018722	0,00014151	0,00011151	5,12e-05	9,45e-05	0,00012223	8,63e-05	5,33e-05	8,21e-05	6,25e-05	5,31e-05	8,5e-05	6,58e-05	6,57e-05	4,57e-05	4,82e-05	3,47e-05	4,76e-05	7,86e-05	4,12e-05	3,95e-05	8,06e-05	9,55e-05	3,45e-05	5,42e-05	5,55e-05	9,6e-05	7,24e-05
FR17MAG201310880	5,41e-05	1,54e-05	3,85e-05	7,68e-05	0,00015096	0,00023794	0,00012902	0,00011562	4,57e-05	0,00010333	0,00013988	0,00032464	0,00030528	0,00020292	0,00021596	0,0002518	0,00016851	0,00040565	0,00016811	0,00011799	0,00012504	0,00011232	9,43e-05	5,77e-05	6,1e-05	5,93e-05	5,61e-05	4,58e-05	5,3e-05	6,21e-05	2,93e-05	4e-05	5,47e-05	5,22e-05	4,33e-05	1,88e-05	2,49e-05	1,95e-05	3,35e-05	1,36e-05	1,44e-05	3,21e-05	6,85e-05	6,94e-05	2,26e-05	3,3e-05	8,76e-05	6,44e-05	6,64e-05
FR17MAG201316043	8,44e-05	1,14e-05	5,91e-05	8,35e-05	0,00016796	0,00026698	0,0001206	0,00012136	5,15e-05	0,00012844	0,00014943	0,00031558	0,00027905	0,00021712	0,00028209	0,00033257	0,00020265	0,00050855	0,00014719	0,00016938	0,00013175	0,00014999	0,00010032	5,42e-05	7,24e-05	7,56e-05	7,59e-05	5,12e-05	5,16e-05	4,99e-05	4,93e-05	2,62e-05	8,49e-05	7,34e-05	6,29e-05	2,69e-05	2,67e-05	1,64e-05	6,02e-05	1,25e-05	1,32e-05	2,62e-05	5,64e-05	5,9e-05	1,97e-05	6,1e-05	0,00010968	0,00011728	8,78e-05
FR17MAG201314802	5,19e-05	1,85e-05	5,16e-05	7,55e-05	0,00012741	0,00028311	0,00014879	0,00011437	6,01e-05	0,00011079	0,00013685	0,0002604	0,00036389	0,0002165	0,00022875	0,00028305	0,00026387	0,00044475	0,00027836	0,00014153	0,00014513	0,00012244	0,00011861	6,98e-05	7,43e-05	6,03e-05	6,87e-05	5,99e-05	6,01e-05	4,15e-05	3,42e-05	2,8e-05	8,18e-05	7,65e-05	6,25e-05	2,49e-05	1,54e-05	2,03e-05	3,6e-05	3,39e-05	1,53e-05	2,36e-05	5,7e-05	6,32e-05	1,84e-05	5,03e-05	0,00011347	0,00012571	9,85e-05
FR17MAG201315398	0,00010008	1,59e-05	5,61e-05	9,62e-05	0,00017407	0,00028079	0,00014992	0,00012638	6,73e-05	0,00011833	0,00015229	0,00034289	0,00032635	0,00021175	0,00021674	0,00024232	0,00016443	0,00051415	0,00012607	0,00011733	0,00010115	0,00011058	0,00010082	5,81e-05	6,67e-05	5,94e-05	6,22e-05	4,88e-05	8,47e-05	6,24e-05	5,66e-05	3,88e-05	7,59e-05	0,00011836	8,87e-05	3,49e-05	1,38e-05	1,48e-05	4,47e-05	1,77e-05	1,55e-05	2,12e-05	7,46e-05	6,09e-05	3,66e-05	2,95e-05	9,09e-05	9,18e-05	9,58e-05
FR17MAG201310036	0,0002087	4,17e-05	6,68e-05	0,00010245	0,00022891	0,00022992	0,00015263	0,00011818	7,19e-05	0,00012248	0,00018851	0,00044798	0,00029296	0,00023266	0,00028164	0,00030462	0,00016971	0,00050946	0,00013843	0,00013567	0,00011133	0,00013156	9,92e-05	5,6e-05	6,65e-05	6,21e-05	3,84e-05	3,68e-05	6,05e-05	5,07e-05	3,31e-05	1,71e-05	4,96e-05	9,4e-05	8,45e-05	3,21e-05	1,56e-05	2,67e-05	4,9e-05	1,9e-05	1,37e-05	2,15e-05	7,32e-05	5,23e-05	3,24e-05	3,42e-05	8,34e-05	0,00010233	0,00012023
FR17MAG201312437	0,00019484	2,69e-05	9,77e-05	0,00019498	0,00023865	0,00014005	8,51e-05	9,86e-05	6,2e-05	0,00017292	0,0003062	0,00027339	0,00023904	0,00030513	0,00032979	0,00019923	0,0005221	0,0002315	0,00016458	0,00012588	0,00013233	9,68e-05	5,52e-05	7,42e-05	6,22e-05	8,13e-05	5,13e-05	4,49e-05	6,17e-05	3,49e-05	2,71e-05	2,24e-05	7,63e-05	7,53e-05	5,72e-05	2,68e-05	2,03e-05	5,78e-05	1,22e-05	1,52e-05	1,19e-05	3,04e-05	6,97e-05	8,56e-05	2,06e-05	4,64e-05	0,000135	0,00012845	9,07e-05
FR17MAG201311637	4,83e-05	2,85e-05	0,0002259	0,00019514	0,00012579	0,00012676	0,00010642	0,00011785	7,4e-05	0,00040392	0,00028047	0,00024553	0,00033628	0,00037219	0,00023113	0,00047335	0,00033639	0,00019345	0,00016402	0,00015841	8,72e-05	8,09e-05	8,44e-05	4,98e-05	7,04e-05	3,64e-05	3,41e-05	4,89e-05	5,64e-05	5,31e-05	4,75e-05	4,2e-05	7,27e-05	6,7e-05	4,93e-05	1,71e-05	4,84e-05	2,15e-05	2,59e-05	1,63e-05	1,42e-05	3,26e-05	6,75e-05	8,23e-05	1,82e-05	5,76e-05	0,00012249	0,0001184	7,55e-05
FR17MAG201313922	6,03e-05	1,15e-05	0,00010702	0,00021859	0,00016516	0,00015583	0,00010456	0,00011509	7,09e-05	0,00018462	0,00035412	0,00026535	0,00025676	0,00035664	0,00037189	0,00018979	0,00055733	0,00017513	0,0001453	0,00014233	0,00014227	9,65e-05	8,23e-05	7,91e-05	7,17e-05	7,22e-05	3,73e-05	6,21e-05	3,71e-05	3,92e-05	3,21e-05	2,27e-05	3,79e-05	2,83e-05	3,46e-05	2,08e-05	1,8e-05	4,88e-05	2,15e-05	1,79e-05	1,42e-05	2,53e-05	8,02e-05	7,83e-05	2,9e-05	4,61e-05	0,00010256	9,7e-05	8,36e-05
FR17MAG201312360	0,00020548	2,22e-05	0,00019383	0,00014956	0,00010597	0,00010601	0,00010302	0,00013311	7e-05	0,00037793	0,00025346	0,00024016	0,00034099	0,00038736	0,00025493	0,00045894	0,00022694	0,00014928	0,00012853	0,00012522	9,36e-05	9,54e-05	6,82e-05	6,48e-05	8,05e-05	5,28e-05	3,88e-05	4,27e-05	3,71e-05	2,93e-05	2,69e-05	2,09e-05	5,01e-05	4,77e-05	5,27e-05	2,1e-05	4,15e-05	2,59e-05	2,57e-05	1,6e-05	1,28e-05	2,63e-05	7,21e-05	6,78e-05	1,97e-05	3,9e-05	0,00010865	0,00010768	0,000119
FR17MAG201411351	0,00011467	1,48e-05	3,4e-05	5,97e-05	9,91e-05	0,00023288	0,00010991	9,77e-05	4,44e-05	8,53e-05	0,00012529	0,0002265	0,00036502	0,00019707	0,00016139	0,00017222	0,00014934	0,00051101	0,00019635	0,00011059	9,01e-05	9,87e-05	7,9e-05	5,21e-05	6,08e-05	4,33e-05	5,22e-05	4,78e-05	6,34e-05	5,44e-05	3,43e-05	2,9e-05	8,94e-05	8,38e-05	5,2e-05	1,42e-05	2,01e-05	2,23e-05	6,37e-05	1,3e-05	1,71e-05	3,58e-05	6,46e-05	6,72e-05	1,84e-05	4,39e-05	0,00010879	0,00012608	6,68e-05
FR17MAG201313875	9,78e-05	1,43e-05	0,00014004	0,00020391	0,00011066	0,0001268	8,95e-05	0,00011145	7,09e-05	0,00024391	0,0002804	0,00017875	0,00022067	0,00028189	0,00025949	0,00019008	0,00033693	0,00013164	0,00011069	0,00012207	0,00010524	6,77e-05	6,49e-05	4,91e-05	6,58e-05	4,31e-05	3,83e-05	5,54e-05	6,21e-05	2,71e-05	2,69e-05	1,89e-05	3,92e-05	3,92e-05	4,38e-05	1,37e-05	1,4e-05	4,11e-05	2,09e-05	1,49e-05	1,35e-05	1,4e-05	2,77e-05	5,1e-05	2,37e-05	3,7e-05	7,9e-05	6,94e-05	5,5e-05
FR17MAG201313919	6,47e-05	1,06e-05	8,87e-05	0,00015632	0,00021479	0,00013459	9,31e-05	9,73e-05	4,97e-05	0,00011658	0,0003055	0,00032875	0,00020788	0,00025225	0,00033117	0,00022007	0,00039614	0,00029659	0,0002023	0,00014355	0,00014671	0,00011287	6,06e-05	7,89e-05	5,45e-05	9,13e-05	4,14e-05	4,99e-05	5,03e-05	3,95e-05	3,6e-05	3,17e-05	4,76e-05	3,04e-05	5,61e-05	2,26e-05	2,53e-05	5,22e-05	2,52e-05	1,21e-05	1,55e-05	2,46e-05	7,21e-05	7,32e-05	2,53e-05	5,11e-05	9,87e-05	9,26e-05	8,94e-05
FR17MAG201313216	0,00012237	1,49e-05	9,77e-05	0,0002396	0,00012949	0,00013023	7,76e-05	9,95e-05	7,87e-05	0,00019199	0,00038796	0,00024029	0,00025194	0,00031924	0,00031486	0,00017568	0,00058081	0,00015456	0,000129	0,00013627	0,00013411	6,37e-05	6,6e-05	6,03e-05	6,36e-05	4,93e-05	5,41e-05	6,11e-05	6,9e-05	4,79e-05	4,79e-05	4,82e-05	0,00011739	0,00011362	7,52e-05	1,4e-05	1,91e-05	6,05e-05	1,82e-05	1,19e-05	1,14e-05	2,96e-05	7,05e-05	8,32e-05	1,42e-05	5,18e-05	0,00013909	0,00015161	9,19e-05
FR17MAG201410501	0,00011134	1,66e-05	0,00020806	0,00014236	0,0001071	0,0001162	0,00011145	0,00012411	5,93e-05	0,00035927	0,00023615	0,00024399	0,00037299	0,00040061	0,00024838	0,00048842	0,00021865	0,00016391	0,00015076	0,00016027	0,0001046	9,38e-05	8,41e-05	7,84e-05	9,18e-05	4,21e-05	4,35e-05	4,83e-05	5,52e-05	3,39e-05	3,88e-05	3,11e-05	7,11e-05	4,71e-05	6,92e-05	1,97e-05	5,49e-05	2,38e-05	2,08e-05	1,64e-05	1,28e-05	1,91e-05	6,41e-05	7,03e-05	2,77e-05	5,4e-05	0,00010955	0,00010119	9,24e-05
FR17MAG201311636	5,9e-05	1,14e-05	0,00015531	0,00023689	0,00011286	0,00015755	0,00011163	0,00013819	6,29e-05	0,00025226	0,00035141	0,00022722	0,00030286	0,00036444	0,00028941	0,00024141	0,00042029	0,00016523	0,00013832	0,00014527	0,00012932	7,59e-05	7,62e-05	5,73e-05	8,43e-05	5,09e-05	4,74e-05	6,36e-05	4,96e-05	4,41e-05	3,57e-05	3,79e-05	5,57e-05	4,58e-05	3,55e-05	2,49e-05	3,2e-05	3,9e-05	1,22e-05	1,15e-05	1,41e-05	3,24e-05	6,16e-05	7,77e-05	1,39e-05	5,6e-05	0,00010932	0,00011533	6,44e-05
FR17MAG201312377	0,00018655	2,02e-05	8,16e-05	0,00022009	0,00011947	0,00011276	7,87e-05	7,71e-05	4,42e-05	0,00020044	0,00036694	0,00022866	0,00028809	0,0004409	0,00044186	0,00028739	0,00052636	0,0001856	0,00017182	0,00016368	0,00017681	9,51e-05	9,85e-05	6,69e-05	9,1e-05	5,48e-05	3,25e-05	5,52e-05	3,87e-05	2,64e-05	1,64e-05	2,91e-05	5,79e-05	4,66e-05	2,62e-05	7,43e-06	1,87e-05	2,77e-05	1,57e-05	1,67e-05	2,05e-05	2,89e-05	4,76e-05	5,09e-05	1,52e-05	4,42e-05	0,00010436	0,00010224	4,88e-05
FR17MAG201310270	5,99e-05	1,4e-05	4,2e-05	6,41e-05	0,00016769	0,00020938	0,00010093	9,51e-05	5,14e-05	8,91e-05	0,00012736	0,00032494	0,00022477	0,00018499	0,00022339	0,00025458	0,00012795	0,00038871	0,00011873	0,00012117	0,00011708	0,00011523	7,78e-05	5,79e-05	6,77e-05	6,35e-05	5,78e-05	3,74e-05	5,01e-05	5,23e-05	2,87e-05	1,69e-05	5,69e-05	5,61e-05	5,88e-05	1,66e-05	1,36e-05	1,43e-05	2,96e-05	1,34e-05	1,45e-05	2,21e-05	3,89e-05	4,96e-05	1,54e-05	2,02e-05	7,82e-05	7,6e-05	7,58e-05
FR17MAG201311711	8,46e-05	1,89e-05	7,42e-05	0,00015786	0,00025428	0,00014657	9,46e-05	0,00011334	4,36e-05	0,00012792	0,00029806	0,00036081	0,00024392	0,00030296	0,00038013	0,00027146	0,00054061	0,00024964	0,000173	0,00016087	0,00014941	0,00013743	7,46e-05	8,4e-05	5,7e-05	7,75e-05	3,29e-05	3,62e-05	4,64e-05	4,28e-05	2,93e-05	1,81e-05	5,29e-05	3,42e-05	3,41e-05	1,54e-05	1,79e-05	3,74e-05	1,95e-05	1,77e-05	1,13e-05	2,35e-05	9,09e-05	9,22e-05	1,81e-05	4,31e-05	0,00012921	0,00010898	8,19e-05
FR17MAG201310260	4,17e-05	1,27e-05	5,81e-05	8,94e-05	0,00019735	0,00021809	0,0001161	0,00010312	4,51e-05	0,00012113	0,00018612	0,0003937	0,00029459	0,00026205	0,00034871	0,0004103	0,00023454	0,00055169	0,00015482	0,00016786	0,00014873	0,00017535	9,1e-05	6,25e-05	9,93e-05	7,05e-05	6,43e-05	5,36e-05	5,84e-05	5,38e-05	3,4e-05	2,38e-05	8,4e-05	7,61e-05	5,85e-05	2,69e-05	2,03e-05	2,38e-05	3,36e-05	1,82e-05	1,37e-05	2,48e-05	5,66e-05	5,99e-05	2,17e-05	3,15e-05	9,94e-05	0,00011491	8,95e-05
FR17MAG201315549	9,78e-05	1,44e-05	4,11e-05	7,85e-05	0,00017038	0,00022864	0,00012208	0,00012179	6,43e-05	0,00011006	0,00015118	0,00031906	0,00028369	0,00018045	0,00016648	0,00014679	0,00012819	0,00050436	0,00015927	9,8e-05	9,26e-05	8,63e-05	7,17e-05	5,02e-05	4,22e-05	3,59e-05	4,27e-05	3,22e-05	6,42e-05	5,33e-05	3,8e-05	2,13e-05	6,58e-05	6,54e-05	5,94e-05	2,22e-05	1,78e-05	2,07e-05	6,25e-05	1,54e-05	1,14e-05	1,41e-05	5,63e-05	6,46e-05	3,04e-05	3,31e-05	8,69e-05	9,57e-05	0,00010113
FR17MAG201312297	0,00018764	2,49e-05	0,00011783	0,00023422	0,00019274	0,00014698	0,00010164	0,00010121	6,1e-05	0,00016964	0,00040381	0,00032286	0,00027497	0,00032407	0,00035958	0,00018094	0,00049934	0,00017805	0,00014961	0,00012308	0,00012785	8,53e-05	6,84e-05	7,36e-05	6,17e-05	7,83e-05	5,4e-05	8,03e-05	6,4e-05	5,56e-05	3,46e-05	3,96e-05	5,52e-05	4,68e-05	3,62e-05	3,42e-05	1,8e-05	5e-05	2,1e-05	2,54e-05	1,22e-05	2,86e-05	8,67e-05	8,22e-05	2,02e-05	4,43e-05	0,00010335	0,00010539	0,00010754
FR17MAG201311627	8,1e-05	1,37e-05	4,96e-05	0,00011081	0,00021231	0,00015347	0,00010391	9,11e-05	5,48e-05	0,00011576	0,00020262	0,00031298	0,00023564	0,00022021	0,00030452	0,00026816	0,00027415	0,00040678	0,00014788	0,00015015	0,00013778	0,00014315	8,6e-05	8,77e-05	6,94e-05	8e-05	5,84e-05	4,25e-05	6,62e-05	6,19e-05	4,32e-05	4,02e-05	6,86e-05	6e-05	6,8e-05	3,53e-05	1,64e-05	3,36e-05	2,99e-05	2,25e-05	2e-05	1,64e-05	4,73e-05	5,31e-05	2,24e-05	3,89e-05	6,35e-05	8,88e-05	7,49e-05
FR17MAG201411368	0,00016622	1,73e-05	0,00010951	0,00022617	0,00012561	0,00012003	7,86e-05	8,68e-05	4,56e-05	0,00016938	0,000322	0,00021399	0,0002148	0,00029039	0,00027662	0,00020464	0,00064816	0,00012944	0,00013893	0,00012776	0,00011035	7,66e-05	7,3e-05	6,82e-05	6,66e-05	5,16e-05	3,72e-05	6,66e-05	6,28e-05	4,91e-05	6,38e-05	5,43e-05	7,67e-05	7,06e-05	2,88e-05	1,98e-05	3,06e-05	5,11e-05	1,21e-05	1,09e-05	2,13e-05	7,12e-05	8,34e-05	0,00011612	1,59e-05	5,62e-05	0,00014857	0,00016184	6,19e-05
FR17MAG201312443	0,00035032	1,99e-05	0,00019738	0,00013729	9,41e-05	9,97e-05	7,74e-05	9,76e-05	5,47e-05	0,00030797	0,0002167	0,0002179	0,00030214	0,00032985	0,00019399	0,00052403	0,00022586	0,00015024	0,00011659	0,00011639	7,62e-05	5,53e-05	5,07e-05	4,1e-05	6,22e-05	2,97e-05	2,49e-05	3,35e-05	4,38e-05	3,21e-05	3,81e-05	2,53e-05	7,33e-05	6,67e-05	6,72e-05	1,7e-05	5,08e-05	2,07e-05	1,83e-05	1,54e-05	1,23e-05	1,53e-05	4,81e-05	7,1e-05	1,67e-05	4,59e-05	0,00011525	0,00010735	0,00010208
FR17MAG201313218	0,00015428	2,41e-05	5,46e-05	8,03e-05	0,0001444	0,00021202	0,00013276	0,00010566	6,03e-05	0,00011117	0,00019423	0,00028156	0,00028611	0,00021725	0,00023867	0,00025471	0,00031073	0,00025977	0,0002035	0,00012264	0,00011525	0,00010404	9,21e-05	8,32e-05	6,84e-05	6,75e-05	5,63e-05	4,77e-05	5,06e-05	5,11e-05	2,94e-05	4,04e-05	6,17e-05	8,08e-05	9,38e-05	2,61e-05	2,17e-05	2,81e-05	2,64e-05	2,51e-05	1,09e-05	1,22e-05	5e-05	4,31e-05	2,36e-05	3,39e-05	7,79e-05	9,98e-05	0,00010642
FR17MAG201316130	8,19e-05	1,98e-05	7,43e-05	0,00010848	0,00015409	0,00035335	0,0001615	0,00014031	6,91e-05	0,00014634	0,00016135	0,00032594	0,00044214	0,00025913	0,00028104	0,00036022	0,00029035	0,000531	0,00020411	0,00017186	0,00015681	0,00017201	0,00016448	7,27e-05	8,51e-05	6,83e-05	8,29e-05	6,58e-05	6,94e-05	8,5e-05	4,45e-05	2,83e-05	8e-05	7,84e-05	6,37e-05	3,66e-05	2,66e-05	2,7e-05	4,88e-05	2,85e-05	2,08e-05	2,76e-05	7,26e-05	6,73e-05	2,3e-05	4,85e-05	0,00010784	0,00012206	8,7e-05
FR17MAG201410505	8,43e-05	2,98e-05	4,98e-05	6,69e-05	8,61e-05	0,0001811	0,00017011	0,00013129	7,7e-05	7,33e-05	0,00011761	0,00018938	0,00034686	0,00025532	0,00018708	0,00022529	0,0002618	0,00029791	0,00041513	0,00012938	0,00012139	9,69e-05	0,00012123	7,75e-05	5,96e-05	8,1e-05	6,55e-05	7,61e-05	8,31e-05	7,49e-05	4,69e-05	2,65e-05	5,65e-05	7,12e-05	7,5e-05	3,32e-05	2,04e-05	2,02e-05	4,62e-05	3,56e-05	2,06e-05	2,58e-05	7,62e-05	6e-05	2,91e-05	4,35e-05	0,00011387	0,00012499	0,0001017
FR17MAG201315282	9,07e-05	1,15e-05	4,62e-05	8,22e-05	0,00010505	0,00028282	0,00016868	0,00011148	5,71e-05	0,0001078	0,00011851	0,00026245	0,00038583	0,00019887	0,00018313	0,00022101	0,00020889	0,00051788	0,0002314	0,00010755	0,00010723	9,8e-05	9,66e-05	4,85e-05	5,04e-05	4,06e-05	5,32e-05	5,5e-05	5,03e-05	5,62e-05	2,83e-05	3,16e-05	4,84e-05	3,79e-05	4,23e-05	1,79e-05	1,49e-05	1,5e-05	3,07e-05	2,18e-05	1,15e-05	2,55e-05	8,64e-05	8,73e-05	1,94e-05	3,07e-05	0,0001142	0,00010109	9,25e-05
FR17MAG201311070	0,00012853	1,29e-05	9,81e-05	0,00019442	0,00013107	0,00014363	9,44e-05	0,00011934	6,14e-05	0,00018805	0,00032412	0,00022681	0,00027225	0,00036491	0,00036144	0,00019784	0,000546	0,00017569	0,00015677	0,00014762	0,00014804	9,55e-05	9,19e-05	7,08e-05	8,8e-05	7,28e-05	4,82e-05	5,26e-05	5,99e-05	2,32e-05	2,65e-05	3,65e-05	5,91e-05	5e-05	3,92e-05	3,41e-05	2,44e-05	5,7e-05	2,92e-05	1,77e-05	2,11e-05	2,35e-05	5,26e-05	5,9e-05	1,61e-05	5,45e-05	9,46e-05	9,39e-05	5,64e-05
FR17MAG201313231	8,28e-05	1,77e-05	0,00010298	0,00021044	0,00014029	0,00012758	7,89e-05	9,79e-05	5,7e-05	0,00015349	0,00029776	0,00019674	0,00020337	0,00025951	0,00027873	0,00013753	0,00052828	0,00012338	0,00011422	0,00010047	0,00010658	7,45e-05	6,72e-05	5,31e-05	4,98e-05	6,69e-05	3,06e-05	3,61e-05	4,3e-05	3,05e-05	2,51e-05	2,18e-05	3,38e-05	2,18e-05	3,68e-05	1,07e-05	1,18e-05	4,3e-05	1,16e-05	1,3e-05	1,45e-05	2,69e-05	8,35e-05	7,86e-05	2,43e-05	2,96e-05	9,42e-05	7,79e-05	8,63e-05
FR17MAG201314801	3,1e-05	2,48e-05	3,49e-05	8,03e-05	0,0001639	0,0003113	0,00011183	0,00010582	3,06e-05	0,0001198	0,00016118	0,00035207	0,00030111	0,0002321	0,00030309	0,00039126	0,00022904	0,00064729	0,00017066	0,00020836	0,00017024	0,00015957	0,00013974	7,74e-05	8,24e-05	7,07e-05	9,49e-05	5,4e-05	7,07e-05	4,66e-05	3,21e-05	3,08e-05	4,62e-05	4,9e-05	5,3e-05	1,55e-05	1,56e-05	1,49e-05	4,92e-05	1,82e-05	1,46e-05	2,63e-05	4,49e-05	6,8e-05	1,86e-05	2,66e-05	8,86e-05	7,64e-05	6,59e-05
FR17MAG201312291	0,00027722	2,57e-05	4,7e-05	6,52e-05	9,35e-05	0,00028082	0,00013851	0,00011929	4,99e-05	0,00011698	0,0001316	0,00025241	0,00042912	0,00022438	0,00023555	0,00033314	0,00030463	0,00049862	0,00029304	0,00017113	0,00016979	0,00016242	0,00014443	7,69e-05	7,02e-05	7,44e-05	8,33e-05	7,38e-05	7,41e-05	7,1e-05	3e-05	3,22e-05	6,52e-05	6,85e-05	4,93e-05	1,62e-05	2,43e-05	1,64e-05	5,9e-05	2,1e-05	1,21e-05	2,83e-05	5,97e-05	8,59e-05	2,48e-05	4,7e-05	0,00010747	8,88e-05	8,86e-05
FR17MAG201313223	0,00011566	2,43e-05	5,47e-05	8,83e-05	0,00017931	0,0002225	0,00012094	9,89e-05	4,74e-05	0,00010464	0,00016556	0,00032625	0,00029634	0,00018621	0,00021322	0,00023038	0,00018659	0,00044434	0,00012747	0,00012038	0,00011328	0,0001109	7,16e-05	5,72e-05	6,75e-05	5,8e-05	6,38e-05	5,21e-05	4,85e-05	5,28e-05	3,92e-05	2,74e-05	5,34e-05	8,05e-05	6,96e-05	1,67e-05	2,44e-05	2,07e-05	4,18e-05	1,56e-05	1,2e-05	1,99e-05	5,57e-05	4,32e-05	2,04e-05	3,48e-05	7,79e-05	0,00010053	9,24e-05
FR17MAG201313933	5,32e-05	1,75e-05	4,11e-05	5,95e-05	0,00012021	0,00033854	0,00013754	0,0001225	4,53e-05	0,00011468	0,00013437	0,00033981	0,00042741	0,0002404	0,00025152	0,00033486	0,0002799	0,00046687	0,0002235	0,0002248	0,00016205	0,00014614	0,0001187	3,95e-05	7,94e-05	4,56e-05	6,11e-05	3,91e-05	4,78e-05	4,85e-05	3,6e-05	1,78e-05	6,68e-05	5,75e-05	4,83e-05	1,74e-05	1,8e-05	1,9e-05	2,32e-05	2,63e-05	1,97e-05	3e-05	2,9e-05	3,96e-05	2,14e-05	1,66e-05	6,98e-05	7,24e-05	5,92e-05
FR17MAG201315217	0,00012485	2,22e-05	9,31e-05	0,00020884	0,0002435	0,00012818	9,56e-05	7,99e-05	5,98e-05	0,0001553	0,00029069	0,00027429	0,00021978	0,00029182	0,00032471	0,00019222	0,00055526	0,00018692	0,00014481	0,00013061	0,00012465	0,00010614	5,62e-05	6,45e-05	5,57e-05	7,86e-05	3,47e-05	4,3e-05	4,41e-05	5,12e-05	3,16e-05	3,01e-05	8,92e-05	6,52e-05	6,67e-05	2,01e-05	2,44e-05	4,75e-05	2,86e-05	2,26e-05	2,27e-05	2,24e-05	8,26e-05	8,16e-05	2,16e-05	5,31e-05	0,0001195	0,00012468	0,00010057
FR17MAG201315408	9,76e-05	1,88e-05	8,97e-05	0,00022561	0,00017452	0,00013081	7,99e-05	9,55e-05	5,31e-05	0,0001519	0,0003076	0,00022171	0,00020157	0,00027032	0,000288	0,00015136	0,00059858	0,00014312	0,00013867	0,00011706	0,00013002	7,59e-05	6,39e-05	6,39e-05	4,61e-05	6,43e-05	2,74e-05	4,04e-05	5,38e-05	2,24e-05	1,74e-05	2,25e-05	7,31e-05	6,28e-05	4,8e-05	2,14e-05	1,68e-05	3,91e-05	1,12e-05	1,11e-05	9,26e-06	2,03e-05	5,91e-05	6,85e-05	2,76e-05	4,15e-05	0,0001021	0,00012449	6,39e-05
FR17MAG201411221	9,32e-05	1,98e-05	3,2e-05	6,1e-05	7,86e-05	0,00013236	0,00027152	0,00016169	6,38e-05	7,12e-05	0,00011921	0,00015311	0,00028844	0,00036016	0,00020448	0,00020516	0,00019906	0,00017426	0,00060331	0,00016363	0,00014664	0,00012067	0,00011773	8,79e-05	7,06e-05	7,47e-05	5,29e-05	5,8e-05	5,43e-05	6,92e-05	7,08e-05	4,52e-05	5,25e-05	4,83e-05	5,04e-05	2,21e-05	2,08e-05	2,55e-05	1,99e-05	6,19e-05	1,55e-05	1,5e-05	5,39e-05	6,68e-05	1,8e-05	3,85e-05	8,86e-05	8,37e-05	6,97e-05
FR17MAG201411369	0,00016213	2,42e-05	0,00010263	0,00027254	0,00015046	0,00013921	8,32e-05	0,00012389	6,25e-05	0,00019722	0,00040889	0,0002617	0,00024132	0,00035218	0,00036214	0,00018137	0,0006342	0,00016762	0,00015769	0,00014961	0,00014076	8,5e-05	7,24e-05	6,72e-05	7,79e-05	6,84e-05	4,07e-05	4,96e-05	5,3e-05	4,03e-05	3,74e-05	4,61e-05	6,47e-05	5,5e-05	5,08e-05	1,97e-05	2,11e-05	5,24e-05	1,9e-05	1,93e-05	1,1e-05	2,44e-05	7,01e-05	9,11e-05	2,17e-05	5,07e-05	0,00010821	0,00011609	8,11e-05
[truncated: 396 more columns]
