# Supplementary material for: 1HNMR-Based metabolomic profiling method to develop plasma biomarkers for sensitivity to chronic heat stress in growing pigs
Source: PLoS One. 2017 Nov 27;12(11):e0188469. doi: 10.1371/journal.pone.0188469 (PMC5703499; doi:10.1371/journal.pone.0188469)
Supplement: S1 Table — Welsh “t” statistics for climate comparisons per SF on ADFI BW and RT. (XLSX) [file pone.0188469.s005.xlsx]

## Sheet: Feuil1
SF	tADFI	tBW	tRT
SF1	5.08	8.01	2.55
SF2	5.51	9.12	2.09
SF3	5.15	12.18	1.76
SF4	5.12	8.43	3.62
SF5	7.84	11.45	1.42
SF6	7.16	13.24	5.33
SF7	4.74	7.74	2.13
SF8	5.39	10.2	3.8
SF9	5.5	10.17	2.03
SF10	7.53	11.67	2.74
