# Supplementary material for: 1HNMR-Based metabolomic profiling method to develop plasma biomarkers for sensitivity to chronic heat stress in growing pigs
Source: PLoS One. 2017 Nov 27;12(11):e0188469. doi: 10.1371/journal.pone.0188469 (PMC5703499; doi:10.1371/journal.pone.0188469)
Supplement: S2 Table — (XLSX) [file pone.0188469.s006.xlsx]

## Sheet: Feuil1
Phenotypes	Climates		RMSE	Statistical significance2
	TEMP (n=560)	TROP (n=537)
Traits used to compute sensitivity1
ADFI (kg/d)	2.25	1.78	0.41	C***, SF***, C × SF**, C × S × SF#
BW (kg)	104	85	9	C***,SF***, C × SF***, S × SF*
RT (°C)	39.3	39.4	0.3	C***, SF*, S × SF*
Other traits of interest1
ADG (g/d)	836	759	83	C***, SF***, C × SF***, S × SF*
FCR (kg/kg)	2.71	2.38	0.52	C***, SF***, C × SF*
ABFT (mm)	20.7	15.7	2.3	C***, SF***, C × SF*, S × SF*
ST (°C)	34.5	35.7	0.7	C***, SF***
1 ADFI = Average daily feed intake, BW = Body weight, RT = Rectal temperature, ADG = Average daily weight gain, FCR = Feed conversion ratio, ABFT = Average back fat thickness, ST = Skin temperature. 2 Data were analyzed with an ANOVA (type III) including the effect of climate (C), sire family (SF), sex (S), and their interactions. Only trends or significant results are mentioned with ***: P < 0.0…
